# Supplementary material for: Stearoyl-CoA desaturase in CD4+ T cells suppresses tumor growth through activation of the CXCR3/CXCL11 axis in CD8+ T cells
Source: Cell Biosci. 2024 Nov 14;14:137. doi: 10.1186/s13578-024-01308-3 (PMC11566202; doi:10.1186/s13578-024-01308-3)
Supplement: Supplementary file 3 — Supplementary Material 3. [file 13578_2024_1308_MOESM3_ESM.xlsx]

## Sheet: Breast cancer_firehose_CD4high
Study ID	Sample ID	Patient ID	Altered	CD4: EXP>0.05	CD4: EXP<0.05		533
brca_tcga	TCGA-BH-A0BV-01	TCGA-BH-A0BV	1	HIGH	no alteration
brca_tcga	TCGA-BH-A0AY-01	TCGA-BH-A0AY	1	HIGH	no alteration
brca_tcga	TCGA-AO-A03O-01	TCGA-AO-A03O	1	HIGH	no alteration
brca_tcga	TCGA-AN-A0AS-01	TCGA-AN-A0AS	1	HIGH	no alteration
brca_tcga	TCGA-AN-A0AL-01	TCGA-AN-A0AL	1	HIGH	no alteration
brca_tcga	TCGA-AN-A0AJ-01	TCGA-AN-A0AJ	1	HIGH	no alteration
brca_tcga	TCGA-AN-A049-01	TCGA-AN-A049	1	HIGH	no alteration
brca_tcga	TCGA-A8-A0A7-01	TCGA-A8-A0A7	1	HIGH	no alteration
brca_tcga	TCGA-A8-A0A1-01	TCGA-A8-A0A1	1	HIGH	no alteration
brca_tcga	TCGA-A8-A09Z-01	TCGA-A8-A09Z	1	HIGH	no alteration
brca_tcga	TCGA-A8-A09X-01	TCGA-A8-A09X	1	HIGH	no alteration
brca_tcga	TCGA-A8-A09W-01	TCGA-A8-A09W	1	HIGH	no alteration
brca_tcga	TCGA-A8-A09R-01	TCGA-A8-A09R	1	HIGH	no alteration
brca_tcga	TCGA-A8-A09Q-01	TCGA-A8-A09Q	1	HIGH	no alteration
brca_tcga	TCGA-A8-A09M-01	TCGA-A8-A09M	1	HIGH	no alteration
brca_tcga	TCGA-A8-A09G-01	TCGA-A8-A09G	1	HIGH	no alteration
brca_tcga	TCGA-A8-A09D-01	TCGA-A8-A09D	1	HIGH	no alteration
brca_tcga	TCGA-A8-A099-01	TCGA-A8-A099	1	HIGH	no alteration
brca_tcga	TCGA-A8-A096-01	TCGA-A8-A096	1	HIGH	no alteration
brca_tcga	TCGA-A8-A094-01	TCGA-A8-A094	1	HIGH	no alteration
brca_tcga	TCGA-A8-A090-01	TCGA-A8-A090	1	HIGH	no alteration
brca_tcga	TCGA-A8-A08Z-01	TCGA-A8-A08Z	1	HIGH	no alteration
brca_tcga	TCGA-A8-A08X-01	TCGA-A8-A08X	1	HIGH	no alteration
brca_tcga	TCGA-A8-A08P-01	TCGA-A8-A08P	1	HIGH	no alteration
brca_tcga	TCGA-A8-A08L-01	TCGA-A8-A08L	1	HIGH	no alteration
brca_tcga	TCGA-A8-A08J-01	TCGA-A8-A08J	1	HIGH	no alteration
brca_tcga	TCGA-A8-A08I-01	TCGA-A8-A08I	1	HIGH	no alteration
brca_tcga	TCGA-A8-A08H-01	TCGA-A8-A08H	1	HIGH	no alteration
brca_tcga	TCGA-A8-A08G-01	TCGA-A8-A08G	1	HIGH	no alteration
brca_tcga	TCGA-A8-A08F-01	TCGA-A8-A08F	1	HIGH	no alteration
brca_tcga	TCGA-A8-A08A-01	TCGA-A8-A08A	1	HIGH	no alteration
brca_tcga	TCGA-A8-A082-01	TCGA-A8-A082	1	HIGH	no alteration
brca_tcga	TCGA-A8-A081-01	TCGA-A8-A081	1	HIGH	no alteration
brca_tcga	TCGA-A8-A07Z-01	TCGA-A8-A07Z	1	HIGH	no alteration
brca_tcga	TCGA-A8-A07W-01	TCGA-A8-A07W	1	HIGH	no alteration
brca_tcga	TCGA-A8-A07O-01	TCGA-A8-A07O	1	HIGH	no alteration
brca_tcga	TCGA-A8-A07J-01	TCGA-A8-A07J	1	HIGH	no alteration
brca_tcga	TCGA-A8-A07I-01	TCGA-A8-A07I	1	HIGH	no alteration
brca_tcga	TCGA-A8-A07F-01	TCGA-A8-A07F	1	HIGH	no alteration
brca_tcga	TCGA-A8-A079-01	TCGA-A8-A079	1	HIGH	no alteration
brca_tcga	TCGA-A8-A076-01	TCGA-A8-A076	1	HIGH	no alteration
brca_tcga	TCGA-A8-A06U-01	TCGA-A8-A06U	1	HIGH	no alteration
brca_tcga	TCGA-A8-A06P-01	TCGA-A8-A06P	1	HIGH	no alteration
brca_tcga	TCGA-A8-A06O-01	TCGA-A8-A06O	1	HIGH	no alteration
brca_tcga	TCGA-A7-A0DB-01	TCGA-A7-A0DB	1	HIGH	no alteration
brca_tcga	TCGA-A7-A0CG-01	TCGA-A7-A0CG	1	HIGH	no alteration
brca_tcga	TCGA-A2-A0CX-01	TCGA-A2-A0CX	1	HIGH	no alteration
brca_tcga	TCGA-Z7-A8R5-01	TCGA-Z7-A8R5	1	HIGH	no alteration
brca_tcga	TCGA-WT-AB41-01	TCGA-WT-AB41	1	HIGH	no alteration
brca_tcga	TCGA-S3-AA17-01	TCGA-S3-AA17	1	HIGH	no alteration
brca_tcga	TCGA-S3-AA15-01	TCGA-S3-AA15	1	HIGH	no alteration
brca_tcga	TCGA-S3-AA10-01	TCGA-S3-AA10	1	HIGH	no alteration
brca_tcga	TCGA-S3-AA0Z-01	TCGA-S3-AA0Z	1	HIGH	no alteration
brca_tcga	TCGA-PL-A8LV-01	TCGA-PL-A8LV	1	HIGH	no alteration
brca_tcga	TCGA-OL-A97C-01	TCGA-OL-A97C	1	HIGH	no alteration
brca_tcga	TCGA-LL-A9Q3-01	TCGA-LL-A9Q3	1	HIGH	no alteration
brca_tcga	TCGA-LD-A9QF-01	TCGA-LD-A9QF	1	HIGH	no alteration
brca_tcga	TCGA-BH-AB28-01	TCGA-BH-AB28	1	HIGH	no alteration
brca_tcga	TCGA-AC-A8OS-01	TCGA-AC-A8OS	1	HIGH	no alteration
brca_tcga	TCGA-AC-A8OQ-01	TCGA-AC-A8OQ	1	HIGH	no alteration
brca_tcga	TCGA-5L-AAT1-01	TCGA-5L-AAT1	1	HIGH	no alteration
brca_tcga	TCGA-5L-AAT0-01	TCGA-5L-AAT0	1	HIGH	no alteration
brca_tcga	TCGA-4H-AAAK-01	TCGA-4H-AAAK	1	HIGH	no alteration
brca_tcga	TCGA-3C-AALJ-01	TCGA-3C-AALJ	1	HIGH	no alteration
brca_tcga	TCGA-3C-AALI-01	TCGA-3C-AALI	1	HIGH	no alteration
brca_tcga	TCGA-XX-A89A-01	TCGA-XX-A89A	1	HIGH	no alteration
brca_tcga	TCGA-XX-A899-01	TCGA-XX-A899	1	HIGH	no alteration
brca_tcga	TCGA-PL-A8LZ-01	TCGA-PL-A8LZ	1	HIGH	no alteration
brca_tcga	TCGA-LL-A8F5-01	TCGA-LL-A8F5	1	HIGH	no alteration
brca_tcga	TCGA-C8-A8HR-01	TCGA-C8-A8HR	1	HIGH	no alteration
brca_tcga	TCGA-C8-A8HQ-01	TCGA-C8-A8HQ	1	HIGH	no alteration
brca_tcga	TCGA-C8-A8HP-01	TCGA-C8-A8HP	1	HIGH	no alteration
brca_tcga	TCGA-LL-A7SZ-01	TCGA-LL-A7SZ	1	HIGH	no alteration
brca_tcga	TCGA-LD-A7W5-01	TCGA-LD-A7W5	1	HIGH	no alteration
brca_tcga	TCGA-D8-A73W-01	TCGA-D8-A73W	1	HIGH	no alteration
brca_tcga	TCGA-BH-A8G0-01	TCGA-BH-A8G0	1	HIGH	no alteration
brca_tcga	TCGA-BH-A8FZ-01	TCGA-BH-A8FZ	1	HIGH	no alteration
brca_tcga	TCGA-AQ-A7U7-01	TCGA-AQ-A7U7	1	HIGH	no alteration
brca_tcga	TCGA-AC-A7VC-01	TCGA-AC-A7VC	1	HIGH	no alteration
brca_tcga	TCGA-LL-A73Y-01	TCGA-LL-A73Y	1	HIGH	no alteration
brca_tcga	TCGA-LD-A74U-01	TCGA-LD-A74U	1	HIGH	no alteration
brca_tcga	TCGA-EW-A6SD-01	TCGA-EW-A6SD	1	HIGH	no alteration
brca_tcga	TCGA-D8-A73U-01	TCGA-D8-A73U	1	HIGH	no alteration
brca_tcga	TCGA-BH-A6R8-01	TCGA-BH-A6R8	1	HIGH	no alteration
brca_tcga	TCGA-AC-A6IW-01	TCGA-AC-A6IW	1	HIGH	no alteration
brca_tcga	TCGA-AC-A6IV-01	TCGA-AC-A6IV	1	HIGH	no alteration
brca_tcga	TCGA-A7-A6VY-01	TCGA-A7-A6VY	1	HIGH	no alteration
brca_tcga	TCGA-A7-A6VV-01	TCGA-A7-A6VV	1	HIGH	no alteration
brca_tcga	TCGA-S3-A6ZG-01	TCGA-S3-A6ZG	1	HIGH	no alteration
brca_tcga	TCGA-LL-A73Z-01	TCGA-LL-A73Z	1	HIGH	no alteration
brca_tcga	TCGA-EW-A6SC-01	TCGA-EW-A6SC	1	HIGH	no alteration
brca_tcga	TCGA-EW-A6SB-01	TCGA-EW-A6SB	1	HIGH	no alteration
brca_tcga	TCGA-BH-A6R9-01	TCGA-BH-A6R9	1	HIGH	no alteration
brca_tcga	TCGA-AC-A6IX-01	TCGA-AC-A6IX	1	HIGH	no alteration
brca_tcga	TCGA-OL-A66P-01	TCGA-OL-A66P	1	HIGH	no alteration
brca_tcga	TCGA-LD-A66U-01	TCGA-LD-A66U	1	HIGH	no alteration
brca_tcga	TCGA-OL-A66I-01	TCGA-OL-A66I	1	HIGH	no alteration
brca_tcga	TCGA-OL-A66H-01	TCGA-OL-A66H	1	HIGH	no alteration
brca_tcga	TCGA-E2-A573-01	TCGA-E2-A573	1	HIGH	no alteration
brca_tcga	TCGA-AC-A62Y-01	TCGA-AC-A62Y	1	HIGH	no alteration
brca_tcga	TCGA-AC-A5XS-01	TCGA-AC-A5XS	1	HIGH	no alteration
brca_tcga	TCGA-OL-A5S0-01	TCGA-OL-A5S0	1	HIGH	no alteration
brca_tcga	TCGA-OL-A5RY-01	TCGA-OL-A5RY	1	HIGH	no alteration
brca_tcga	TCGA-OL-A5RW-01	TCGA-OL-A5RW	1	HIGH	no alteration
brca_tcga	TCGA-OL-A5RU-01	TCGA-OL-A5RU	1	HIGH	no alteration
brca_tcga	TCGA-LL-A5YP-01	TCGA-LL-A5YP	1	HIGH	no alteration
brca_tcga	TCGA-LL-A5YO-01	TCGA-LL-A5YO	1	HIGH	no alteration
brca_tcga	TCGA-LL-A5YN-01	TCGA-LL-A5YN	1	HIGH	no alteration
brca_tcga	TCGA-AR-A5QQ-01	TCGA-AR-A5QQ	1	HIGH	no alteration
brca_tcga	TCGA-AC-A5EH-01	TCGA-AC-A5EH	1	HIGH	no alteration
brca_tcga	TCGA-A7-A5ZV-01	TCGA-A7-A5ZV	1	HIGH	no alteration
brca_tcga	TCGA-PE-A5DE-01	TCGA-PE-A5DE	1	HIGH	no alteration
brca_tcga	TCGA-OL-A5D7-01	TCGA-OL-A5D7	1	HIGH	no alteration
brca_tcga	TCGA-OL-A5D6-01	TCGA-OL-A5D6	1	HIGH	no alteration
brca_tcga	TCGA-OK-A5Q2-01	TCGA-OK-A5Q2	1	HIGH	no alteration
brca_tcga	TCGA-E9-A5FK-01	TCGA-E9-A5FK	1	HIGH	no alteration
brca_tcga	TCGA-BH-A5J0-01	TCGA-BH-A5J0	1	HIGH	no alteration
brca_tcga	TCGA-AR-A5QM-01	TCGA-AR-A5QM	1	HIGH	no alteration
brca_tcga	TCGA-LL-A50Y-01	TCGA-LL-A50Y	1	HIGH	no alteration
brca_tcga	TCGA-GM-A4E0-01	TCGA-GM-A4E0	1	HIGH	no alteration
brca_tcga	TCGA-A7-A4SD-01	TCGA-A7-A4SD	1	HIGH	no alteration
brca_tcga	TCGA-A7-A4SA-01	TCGA-A7-A4SA	1	HIGH	no alteration
brca_tcga	TCGA-A2-A4S3-01	TCGA-A2-A4S3	1	HIGH	no alteration
brca_tcga	TCGA-A2-A4S2-01	TCGA-A2-A4S2	1	HIGH	no alteration
brca_tcga	TCGA-A2-A4S1-01	TCGA-A2-A4S1	1	HIGH	no alteration
brca_tcga	TCGA-A2-A4RY-01	TCGA-A2-A4RY	1	HIGH	no alteration
brca_tcga	TCGA-A2-A4RX-01	TCGA-A2-A4RX	1	HIGH	no alteration
brca_tcga	TCGA-LL-A442-01	TCGA-LL-A442	1	HIGH	no alteration
brca_tcga	TCGA-LL-A441-01	TCGA-LL-A441	1	HIGH	no alteration
brca_tcga	TCGA-LL-A440-01	TCGA-LL-A440	1	HIGH	no alteration
brca_tcga	TCGA-EW-A423-01	TCGA-EW-A423	1	HIGH	no alteration
brca_tcga	TCGA-EW-A3E8-01	TCGA-EW-A3E8	1	HIGH	no alteration
brca_tcga	TCGA-BH-A42V-01	TCGA-BH-A42V	1	HIGH	no alteration
brca_tcga	TCGA-BH-A42U-01	TCGA-BH-A42U	1	HIGH	no alteration
brca_tcga	TCGA-B6-A408-01	TCGA-B6-A408	1	HIGH	no alteration
brca_tcga	TCGA-A7-A425-01	TCGA-A7-A425	1	HIGH	no alteration
brca_tcga	TCGA-JL-A3YW-01	TCGA-JL-A3YW	1	HIGH	no alteration
brca_tcga	TCGA-B6-A401-01	TCGA-B6-A401	1	HIGH	no alteration
brca_tcga	TCGA-B6-A400-01	TCGA-B6-A400	1	HIGH	no alteration
brca_tcga	TCGA-B6-A3ZX-01	TCGA-B6-A3ZX	1	HIGH	no alteration
brca_tcga	TCGA-A2-A3Y0-01	TCGA-A2-A3Y0	1	HIGH	no alteration
brca_tcga	TCGA-A2-A3XZ-01	TCGA-A2-A3XZ	1	HIGH	no alteration
brca_tcga	TCGA-A2-A3XY-01	TCGA-A2-A3XY	1	HIGH	no alteration
brca_tcga	TCGA-A2-A3XW-01	TCGA-A2-A3XW	1	HIGH	no alteration
brca_tcga	TCGA-GM-A3XN-01	TCGA-GM-A3XN	1	HIGH	no alteration
brca_tcga	TCGA-GM-A3XL-01	TCGA-GM-A3XL	1	HIGH	no alteration
brca_tcga	TCGA-AC-A3YJ-01	TCGA-AC-A3YJ	1	HIGH	no alteration
brca_tcga	TCGA-AC-A3QP-01	TCGA-AC-A3QP	1	HIGH	no alteration
brca_tcga	TCGA-A2-A3XT-01	TCGA-A2-A3XT	1	HIGH	no alteration
brca_tcga	TCGA-A2-A0EP-01	TCGA-A2-A0EP	1	HIGH	no alteration
brca_tcga	TCGA-EW-A3U0-01	TCGA-EW-A3U0	1	HIGH	no alteration
brca_tcga	TCGA-E9-A3QA-01	TCGA-E9-A3QA	1	HIGH	no alteration
brca_tcga	TCGA-AC-A3W6-01	TCGA-AC-A3W6	1	HIGH	no alteration
brca_tcga	TCGA-AC-A3W5-01	TCGA-AC-A3W5	1	HIGH	no alteration
brca_tcga	TCGA-A7-A13H-01	TCGA-A7-A13H	1	HIGH	no alteration
brca_tcga	TCGA-A2-A0CR-01	TCGA-A2-A0CR	1	HIGH	no alteration
brca_tcga	TCGA-A2-A0CO-01	TCGA-A2-A0CO	1	HIGH	no alteration
brca_tcga	TCGA-GI-A2C9-01	TCGA-GI-A2C9	1	HIGH	no alteration
brca_tcga	TCGA-EW-A2FR-01	TCGA-EW-A2FR	1	HIGH	no alteration
brca_tcga	TCGA-E9-A3Q9-01	TCGA-E9-A3Q9	1	HIGH	no alteration
brca_tcga	TCGA-AC-A3OD-01	TCGA-AC-A3OD	1	HIGH	no alteration
brca_tcga	TCGA-A7-A3IY-01	TCGA-A7-A3IY	1	HIGH	no alteration
brca_tcga	TCGA-A7-A2KD-01	TCGA-A7-A2KD	1	HIGH	no alteration
brca_tcga	TCGA-E2-A3DX-01	TCGA-E2-A3DX	1	HIGH	no alteration
brca_tcga	TCGA-AC-A3HN-01	TCGA-AC-A3HN	1	HIGH	no alteration
brca_tcga	TCGA-AC-A23G-01	TCGA-AC-A23G	1	HIGH	no alteration
brca_tcga	TCGA-A7-A3J1-01	TCGA-A7-A3J1	1	HIGH	no alteration
brca_tcga	TCGA-A2-A3KC-01	TCGA-A2-A3KC	1	HIGH	no alteration
brca_tcga	TCGA-E2-A2P6-01	TCGA-E2-A2P6	1	HIGH	no alteration
brca_tcga	TCGA-E2-A1LE-01	TCGA-E2-A1LE	1	HIGH	no alteration
brca_tcga	TCGA-BH-A0B6-01	TCGA-BH-A0B6	1	HIGH	no alteration
brca_tcga	TCGA-AR-A2LJ-01	TCGA-AR-A2LJ	1	HIGH	no alteration
brca_tcga	TCGA-AC-A3BB-01	TCGA-AC-A3BB	1	HIGH	no alteration
brca_tcga	TCGA-AC-A2QJ-01	TCGA-AC-A2QJ	1	HIGH	no alteration
brca_tcga	TCGA-AC-A2QI-01	TCGA-AC-A2QI	1	HIGH	no alteration
brca_tcga	TCGA-AC-A2FE-01	TCGA-AC-A2FE	1	HIGH	no alteration
brca_tcga	TCGA-GM-A2DO-01	TCGA-GM-A2DO	1	HIGH	no alteration
brca_tcga	TCGA-GM-A2DL-01	TCGA-GM-A2DL	1	HIGH	no alteration
brca_tcga	TCGA-GM-A2DI-01	TCGA-GM-A2DI	1	HIGH	no alteration
brca_tcga	TCGA-GM-A2DA-01	TCGA-GM-A2DA	1	HIGH	no alteration
brca_tcga	TCGA-GM-A2D9-01	TCGA-GM-A2D9	1	HIGH	no alteration
brca_tcga	TCGA-E9-A2JT-01	TCGA-E9-A2JT	1	HIGH	no alteration
brca_tcga	TCGA-BH-A2L8-01	TCGA-BH-A2L8	1	HIGH	no alteration
brca_tcga	TCGA-AR-A2LQ-01	TCGA-AR-A2LQ	1	HIGH	no alteration
brca_tcga	TCGA-AR-A2LO-01	TCGA-AR-A2LO	1	HIGH	no alteration
brca_tcga	TCGA-AR-A2LN-01	TCGA-AR-A2LN	1	HIGH	no alteration
brca_tcga	TCGA-AR-A2LH-01	TCGA-AR-A2LH	1	HIGH	no alteration
brca_tcga	TCGA-GM-A2DN-01	TCGA-GM-A2DN	1	HIGH	no alteration
brca_tcga	TCGA-GM-A2DM-01	TCGA-GM-A2DM	1	HIGH	no alteration
brca_tcga	TCGA-GM-A2DK-01	TCGA-GM-A2DK	1	HIGH	no alteration
brca_tcga	TCGA-GM-A2DH-01	TCGA-GM-A2DH	1	HIGH	no alteration
brca_tcga	TCGA-GM-A2DF-01	TCGA-GM-A2DF	1	HIGH	no alteration
brca_tcga	TCGA-GM-A2DD-01	TCGA-GM-A2DD	1	HIGH	no alteration
brca_tcga	TCGA-AR-A2LL-01	TCGA-AR-A2LL	1	HIGH	no alteration
brca_tcga	TCGA-AR-A2LK-01	TCGA-AR-A2LK	1	HIGH	no alteration
brca_tcga	TCGA-AC-A2FO-01	TCGA-AC-A2FO	1	HIGH	no alteration
brca_tcga	TCGA-EW-A2FV-01	TCGA-EW-A2FV	1	HIGH	no alteration
brca_tcga	TCGA-AC-A2FF-01	TCGA-AC-A2FF	1	HIGH	no alteration
brca_tcga	TCGA-AC-A2FB-01	TCGA-AC-A2FB	1	HIGH	no alteration
brca_tcga	TCGA-AC-A2B8-01	TCGA-AC-A2B8	1	HIGH	no alteration
brca_tcga	TCGA-GI-A2C8-01	TCGA-GI-A2C8	1	HIGH	no alteration
brca_tcga	TCGA-D8-A27W-01	TCGA-D8-A27W	1	HIGH	no alteration
brca_tcga	TCGA-D8-A27T-01	TCGA-D8-A27T	1	HIGH	no alteration
brca_tcga	TCGA-D8-A27R-01	TCGA-D8-A27R	1	HIGH	no alteration
brca_tcga	TCGA-D8-A27N-01	TCGA-D8-A27N	1	HIGH	no alteration
brca_tcga	TCGA-D8-A27M-01	TCGA-D8-A27M	1	HIGH	no alteration
brca_tcga	TCGA-D8-A27L-01	TCGA-D8-A27L	1	HIGH	no alteration
brca_tcga	TCGA-D8-A27I-01	TCGA-D8-A27I	1	HIGH	no alteration
brca_tcga	TCGA-D8-A27G-01	TCGA-D8-A27G	1	HIGH	no alteration
brca_tcga	TCGA-C8-A275-01	TCGA-C8-A275	1	HIGH	no alteration
brca_tcga	TCGA-C8-A26X-01	TCGA-C8-A26X	1	HIGH	no alteration
brca_tcga	TCGA-C8-A26W-01	TCGA-C8-A26W	1	HIGH	no alteration
brca_tcga	TCGA-A2-A25D-01	TCGA-A2-A25D	1	HIGH	no alteration
brca_tcga	TCGA-A2-A25A-01	TCGA-A2-A25A	1	HIGH	no alteration
brca_tcga	TCGA-A2-A259-01	TCGA-A2-A259	1	HIGH	no alteration
brca_tcga	TCGA-E9-A24A-01	TCGA-E9-A24A	1	HIGH	no alteration
brca_tcga	TCGA-E9-A248-01	TCGA-E9-A248	1	HIGH	no alteration
brca_tcga	TCGA-E9-A243-01	TCGA-E9-A243	1	HIGH	no alteration
brca_tcga	TCGA-E9-A1QZ-01	TCGA-E9-A1QZ	1	HIGH	no alteration
brca_tcga	TCGA-C8-A27B-01	TCGA-C8-A27B	1	HIGH	no alteration
brca_tcga	TCGA-C8-A278-01	TCGA-C8-A278	1	HIGH	no alteration
brca_tcga	TCGA-BH-A203-01	TCGA-BH-A203	1	HIGH	no alteration
brca_tcga	TCGA-AR-A256-01	TCGA-AR-A256	1	HIGH	no alteration
brca_tcga	TCGA-AR-A255-01	TCGA-AR-A255	1	HIGH	no alteration
brca_tcga	TCGA-AR-A254-01	TCGA-AR-A254	1	HIGH	no alteration
brca_tcga	TCGA-AR-A252-01	TCGA-AR-A252	1	HIGH	no alteration
brca_tcga	TCGA-AR-A250-01	TCGA-AR-A250	1	HIGH	no alteration
brca_tcga	TCGA-AR-A24V-01	TCGA-AR-A24V	1	HIGH	no alteration
brca_tcga	TCGA-AR-A24U-01	TCGA-AR-A24U	1	HIGH	no alteration
brca_tcga	TCGA-AR-A24S-01	TCGA-AR-A24S	1	HIGH	no alteration
brca_tcga	TCGA-AR-A24Q-01	TCGA-AR-A24Q	1	HIGH	no alteration
brca_tcga	TCGA-AR-A24O-01	TCGA-AR-A24O	1	HIGH	no alteration
brca_tcga	TCGA-AR-A24H-01	TCGA-AR-A24H	1	HIGH	no alteration
brca_tcga	TCGA-AC-A23C-01	TCGA-AC-A23C	1	HIGH	no alteration
brca_tcga	TCGA-A7-A26I-01	TCGA-A7-A26I	1	HIGH	no alteration
brca_tcga	TCGA-A7-A26H-01	TCGA-A7-A26H	1	HIGH	no alteration
brca_tcga	TCGA-A7-A26G-01	TCGA-A7-A26G	1	HIGH	no alteration
brca_tcga	TCGA-A7-A26F-01	TCGA-A7-A26F	1	HIGH	no alteration
brca_tcga	TCGA-A2-A25F-01	TCGA-A2-A25F	1	HIGH	no alteration
brca_tcga	TCGA-A2-A25B-01	TCGA-A2-A25B	1	HIGH	no alteration
brca_tcga	TCGA-E9-A22E-01	TCGA-E9-A22E	1	HIGH	no alteration
brca_tcga	TCGA-E9-A22D-01	TCGA-E9-A22D	1	HIGH	no alteration
brca_tcga	TCGA-E9-A22A-01	TCGA-E9-A22A	1	HIGH	no alteration
brca_tcga	TCGA-E9-A229-01	TCGA-E9-A229	1	HIGH	no alteration
brca_tcga	TCGA-E9-A228-01	TCGA-E9-A228	1	HIGH	no alteration
brca_tcga	TCGA-E9-A227-01	TCGA-E9-A227	1	HIGH	no alteration
brca_tcga	TCGA-E9-A1RF-01	TCGA-E9-A1RF	1	HIGH	no alteration
brca_tcga	TCGA-E9-A1NC-01	TCGA-E9-A1NC	1	HIGH	no alteration
brca_tcga	TCGA-E2-A1LI-01	TCGA-E2-A1LI	1	HIGH	no alteration
brca_tcga	TCGA-D8-A1Y3-01	TCGA-D8-A1Y3	1	HIGH	no alteration
brca_tcga	TCGA-D8-A1Y2-01	TCGA-D8-A1Y2	1	HIGH	no alteration
brca_tcga	TCGA-D8-A1X9-01	TCGA-D8-A1X9	1	HIGH	no alteration
brca_tcga	TCGA-BH-A209-01	TCGA-BH-A209	1	HIGH	no alteration
brca_tcga	TCGA-BH-A208-01	TCGA-BH-A208	1	HIGH	no alteration
brca_tcga	TCGA-AC-A23E-01	TCGA-AC-A23E	1	HIGH	no alteration
brca_tcga	TCGA-E9-A1R3-01	TCGA-E9-A1R3	1	HIGH	no alteration
brca_tcga	TCGA-E9-A1NG-01	TCGA-E9-A1NG	1	HIGH	no alteration
brca_tcga	TCGA-E9-A1NE-01	TCGA-E9-A1NE	1	HIGH	no alteration
brca_tcga	TCGA-E9-A1N4-01	TCGA-E9-A1N4	1	HIGH	no alteration
brca_tcga	TCGA-D8-A1Y1-01	TCGA-D8-A1Y1	1	HIGH	no alteration
brca_tcga	TCGA-D8-A1Y0-01	TCGA-D8-A1Y0	1	HIGH	no alteration
brca_tcga	TCGA-D8-A1XZ-01	TCGA-D8-A1XZ	1	HIGH	no alteration
brca_tcga	TCGA-D8-A1XW-01	TCGA-D8-A1XW	1	HIGH	no alteration
brca_tcga	TCGA-D8-A1XU-01	TCGA-D8-A1XU	1	HIGH	no alteration
brca_tcga	TCGA-D8-A1XT-01	TCGA-D8-A1XT	1	HIGH	no alteration
brca_tcga	TCGA-D8-A1XQ-01	TCGA-D8-A1XQ	1	HIGH	no alteration
brca_tcga	TCGA-D8-A1XO-01	TCGA-D8-A1XO	1	HIGH	no alteration
brca_tcga	TCGA-D8-A1XM-01	TCGA-D8-A1XM	1	HIGH	no alteration
brca_tcga	TCGA-D8-A1XL-01	TCGA-D8-A1XL	1	HIGH	no alteration
brca_tcga	TCGA-D8-A1X8-01	TCGA-D8-A1X8	1	HIGH	no alteration
brca_tcga	TCGA-D8-A1X6-01	TCGA-D8-A1X6	1	HIGH	no alteration
brca_tcga	TCGA-D8-A1JJ-01	TCGA-D8-A1JJ	1	HIGH	no alteration
brca_tcga	TCGA-BH-A202-01	TCGA-BH-A202	1	HIGH	no alteration
brca_tcga	TCGA-EW-A1P1-01	TCGA-EW-A1P1	1	HIGH	no alteration
brca_tcga	TCGA-E9-A1R4-01	TCGA-E9-A1R4	1	HIGH	no alteration
brca_tcga	TCGA-E9-A1NF-01	TCGA-E9-A1NF	1	HIGH	no alteration
brca_tcga	TCGA-E9-A1N5-01	TCGA-E9-A1N5	1	HIGH	no alteration
brca_tcga	TCGA-E2-A1LH-01	TCGA-E2-A1LH	1	HIGH	no alteration
brca_tcga	TCGA-D8-A1X5-01	TCGA-D8-A1X5	1	HIGH	no alteration
brca_tcga	TCGA-BH-A1FU-01	TCGA-BH-A1FU	1	HIGH	no alteration
brca_tcga	TCGA-A2-A1FZ-01	TCGA-A2-A1FZ	1	HIGH	no alteration
brca_tcga	TCGA-EW-A1PF-01	TCGA-EW-A1PF	1	HIGH	no alteration
brca_tcga	TCGA-EW-A1PE-01	TCGA-EW-A1PE	1	HIGH	no alteration
brca_tcga	TCGA-EW-A1PB-01	TCGA-EW-A1PB	1	HIGH	no alteration
brca_tcga	TCGA-EW-A1P8-01	TCGA-EW-A1P8	1	HIGH	no alteration
brca_tcga	TCGA-EW-A1P7-01	TCGA-EW-A1P7	1	HIGH	no alteration
brca_tcga	TCGA-EW-A1P5-01	TCGA-EW-A1P5	1	HIGH	no alteration
brca_tcga	TCGA-EW-A1P4-01	TCGA-EW-A1P4	1	HIGH	no alteration
brca_tcga	TCGA-EW-A1OZ-01	TCGA-EW-A1OZ	1	HIGH	no alteration
brca_tcga	TCGA-EW-A1OV-01	TCGA-EW-A1OV	1	HIGH	no alteration
brca_tcga	TCGA-EW-A1IX-01	TCGA-EW-A1IX	1	HIGH	no alteration
brca_tcga	TCGA-E9-A1ND-01	TCGA-E9-A1ND	1	HIGH	no alteration
brca_tcga	TCGA-E9-A1NA-01	TCGA-E9-A1NA	1	HIGH	no alteration
brca_tcga	TCGA-E9-A1N6-01	TCGA-E9-A1N6	1	HIGH	no alteration
brca_tcga	TCGA-E2-A1LA-01	TCGA-E2-A1LA	1	HIGH	no alteration
brca_tcga	TCGA-E2-A1L7-01	TCGA-E2-A1L7	1	HIGH	no alteration
brca_tcga	TCGA-E2-A1IO-01	TCGA-E2-A1IO	1	HIGH	no alteration
brca_tcga	TCGA-E2-A1IK-01	TCGA-E2-A1IK	1	HIGH	no alteration
brca_tcga	TCGA-E2-A1IJ-01	TCGA-E2-A1IJ	1	HIGH	no alteration
brca_tcga	TCGA-E2-A1II-01	TCGA-E2-A1II	1	HIGH	no alteration
brca_tcga	TCGA-A1-A0SN-01	TCGA-A1-A0SN	1	HIGH	no alteration
brca_tcga	TCGA-A1-A0SI-01	TCGA-A1-A0SI	1	HIGH	no alteration
brca_tcga	TCGA-A1-A0SF-01	TCGA-A1-A0SF	1	HIGH	no alteration
brca_tcga	TCGA-EW-A1J6-01	TCGA-EW-A1J6	1	HIGH	no alteration
brca_tcga	TCGA-EW-A1J5-01	TCGA-EW-A1J5	1	HIGH	no alteration
brca_tcga	TCGA-EW-A1J2-01	TCGA-EW-A1J2	1	HIGH	no alteration
brca_tcga	TCGA-EW-A1J1-01	TCGA-EW-A1J1	1	HIGH	no alteration
brca_tcga	TCGA-EW-A1IZ-01	TCGA-EW-A1IZ	1	HIGH	no alteration
brca_tcga	TCGA-EW-A1IY-01	TCGA-EW-A1IY	1	HIGH	no alteration
brca_tcga	TCGA-E2-A1L9-01	TCGA-E2-A1L9	1	HIGH	no alteration
brca_tcga	TCGA-E2-A1IH-01	TCGA-E2-A1IH	1	HIGH	no alteration
brca_tcga	TCGA-D8-A1JU-01	TCGA-D8-A1JU	1	HIGH	no alteration
brca_tcga	TCGA-D8-A1JP-01	TCGA-D8-A1JP	1	HIGH	no alteration
brca_tcga	TCGA-D8-A1JL-01	TCGA-D8-A1JL	1	HIGH	no alteration
brca_tcga	TCGA-D8-A1JK-01	TCGA-D8-A1JK	1	HIGH	no alteration
brca_tcga	TCGA-D8-A1JH-01	TCGA-D8-A1JH	1	HIGH	no alteration
brca_tcga	TCGA-D8-A1JG-01	TCGA-D8-A1JG	1	HIGH	no alteration
brca_tcga	TCGA-D8-A1JE-01	TCGA-D8-A1JE	1	HIGH	no alteration
brca_tcga	TCGA-D8-A1JD-01	TCGA-D8-A1JD	1	HIGH	no alteration
brca_tcga	TCGA-D8-A1JB-01	TCGA-D8-A1JB	1	HIGH	no alteration
brca_tcga	TCGA-D8-A1J9-01	TCGA-D8-A1J9	1	HIGH	no alteration
brca_tcga	TCGA-D8-A1J8-01	TCGA-D8-A1J8	1	HIGH	no alteration
brca_tcga	TCGA-BH-A1FR-01	TCGA-BH-A1FR	1	HIGH	no alteration
brca_tcga	TCGA-BH-A1FH-01	TCGA-BH-A1FH	1	HIGH	no alteration
brca_tcga	TCGA-BH-A1FE-01	TCGA-BH-A1FE	1	HIGH	no alteration
brca_tcga	TCGA-BH-A1FC-01	TCGA-BH-A1FC	1	HIGH	no alteration
brca_tcga	TCGA-BH-A1FB-01	TCGA-BH-A1FB	1	HIGH	no alteration
brca_tcga	TCGA-BH-A1F6-01	TCGA-BH-A1F6	1	HIGH	no alteration
brca_tcga	TCGA-BH-A1EY-01	TCGA-BH-A1EY	1	HIGH	no alteration
brca_tcga	TCGA-BH-A1EX-01	TCGA-BH-A1EX	1	HIGH	no alteration
brca_tcga	TCGA-AQ-A1H3-01	TCGA-AQ-A1H3	1	HIGH	no alteration
brca_tcga	TCGA-AO-A1KT-01	TCGA-AO-A1KT	1	HIGH	no alteration
brca_tcga	TCGA-AO-A1KQ-01	TCGA-AO-A1KQ	1	HIGH	no alteration
brca_tcga	TCGA-A2-A1G1-01	TCGA-A2-A1G1	1	HIGH	no alteration
brca_tcga	TCGA-A2-A1G0-01	TCGA-A2-A1G0	1	HIGH	no alteration
brca_tcga	TCGA-A2-A1FX-01	TCGA-A2-A1FX	1	HIGH	no alteration
brca_tcga	TCGA-E2-A15I-01	TCGA-E2-A15I	1	HIGH	no alteration
brca_tcga	TCGA-C8-A1HM-01	TCGA-C8-A1HM	1	HIGH	no alteration
brca_tcga	TCGA-C8-A1HG-01	TCGA-C8-A1HG	1	HIGH	no alteration
brca_tcga	TCGA-C8-A1HF-01	TCGA-C8-A1HF	1	HIGH	no alteration
brca_tcga	TCGA-BH-A1F0-01	TCGA-BH-A1F0	1	HIGH	no alteration
brca_tcga	TCGA-BH-A1EW-01	TCGA-BH-A1EW	1	HIGH	no alteration
brca_tcga	TCGA-BH-A1EU-01	TCGA-BH-A1EU	1	HIGH	no alteration
brca_tcga	TCGA-BH-A1EO-01	TCGA-BH-A1EO	1	HIGH	no alteration
brca_tcga	TCGA-AR-A1AR-01	TCGA-AR-A1AR	1	HIGH	no alteration
brca_tcga	TCGA-AC-A6IX-06	TCGA-AC-A6IX	1	HIGH	no alteration
brca_tcga	TCGA-E2-A15K-06	TCGA-E2-A15K	1	HIGH	no alteration
brca_tcga	TCGA-BH-A18V-06	TCGA-BH-A18V	1	HIGH	no alteration
brca_tcga	TCGA-E2-A15A-06	TCGA-E2-A15A	1	HIGH	no alteration
brca_tcga	TCGA-E2-A1B6-01	TCGA-E2-A1B6	1	HIGH	no alteration
brca_tcga	TCGA-E2-A1B5-01	TCGA-E2-A1B5	1	HIGH	no alteration
brca_tcga	TCGA-E2-A1B1-01	TCGA-E2-A1B1	1	HIGH	no alteration
brca_tcga	TCGA-E2-A1B0-01	TCGA-E2-A1B0	1	HIGH	no alteration
brca_tcga	TCGA-E2-A1AZ-01	TCGA-E2-A1AZ	1	HIGH	no alteration
brca_tcga	TCGA-E2-A15K-01	TCGA-E2-A15K	1	HIGH	no alteration
brca_tcga	TCGA-BH-A0HA-01	TCGA-BH-A0HA	1	HIGH	no alteration
brca_tcga	TCGA-BH-A0DV-01	TCGA-BH-A0DV	1	HIGH	no alteration
brca_tcga	TCGA-BH-A0DI-01	TCGA-BH-A0DI	1	HIGH	no alteration
brca_tcga	TCGA-BH-A0DG-01	TCGA-BH-A0DG	1	HIGH	no alteration
brca_tcga	TCGA-BH-A0C3-01	TCGA-BH-A0C3	1	HIGH	no alteration
brca_tcga	TCGA-BH-A0BZ-01	TCGA-BH-A0BZ	1	HIGH	no alteration
brca_tcga	TCGA-BH-A0BF-01	TCGA-BH-A0BF	1	HIGH	no alteration
brca_tcga	TCGA-BH-A0B5-01	TCGA-BH-A0B5	1	HIGH	no alteration
brca_tcga	TCGA-BH-A0AU-01	TCGA-BH-A0AU	1	HIGH	no alteration
brca_tcga	TCGA-AR-A1AX-01	TCGA-AR-A1AX	1	HIGH	no alteration
brca_tcga	TCGA-AR-A1AW-01	TCGA-AR-A1AW	1	HIGH	no alteration
brca_tcga	TCGA-AR-A1AT-01	TCGA-AR-A1AT	1	HIGH	no alteration
brca_tcga	TCGA-AR-A1AQ-01	TCGA-AR-A1AQ	1	HIGH	no alteration
brca_tcga	TCGA-AR-A1AP-01	TCGA-AR-A1AP	1	HIGH	no alteration
brca_tcga	TCGA-AR-A1AO-01	TCGA-AR-A1AO	1	HIGH	no alteration
brca_tcga	TCGA-AR-A1AN-01	TCGA-AR-A1AN	1	HIGH	no alteration
brca_tcga	TCGA-AR-A1AL-01	TCGA-AR-A1AL	1	HIGH	no alteration
brca_tcga	TCGA-AR-A1AK-01	TCGA-AR-A1AK	1	HIGH	no alteration
brca_tcga	TCGA-AR-A1AJ-01	TCGA-AR-A1AJ	1	HIGH	no alteration
brca_tcga	TCGA-AR-A1AI-01	TCGA-AR-A1AI	1	HIGH	no alteration
brca_tcga	TCGA-E2-A15M-01	TCGA-E2-A15M	1	HIGH	no alteration
brca_tcga	TCGA-E2-A15A-01	TCGA-E2-A15A	1	HIGH	no alteration
brca_tcga	TCGA-E2-A153-01	TCGA-E2-A153	1	HIGH	no alteration
brca_tcga	TCGA-E2-A150-01	TCGA-E2-A150	1	HIGH	no alteration
brca_tcga	TCGA-E2-A14S-01	TCGA-E2-A14S	1	HIGH	no alteration
brca_tcga	TCGA-BH-A18V-01	TCGA-BH-A18V	1	HIGH	no alteration
brca_tcga	TCGA-BH-A18U-01	TCGA-BH-A18U	1	HIGH	no alteration
brca_tcga	TCGA-BH-A18Q-01	TCGA-BH-A18Q	1	HIGH	no alteration
brca_tcga	TCGA-BH-A18I-01	TCGA-BH-A18I	1	HIGH	no alteration
brca_tcga	TCGA-BH-A18H-01	TCGA-BH-A18H	1	HIGH	no alteration
brca_tcga	TCGA-BH-A0DT-01	TCGA-BH-A0DT	1	HIGH	no alteration
brca_tcga	TCGA-BH-A0C1-01	TCGA-BH-A0C1	1	HIGH	no alteration
brca_tcga	TCGA-BH-A0BO-01	TCGA-BH-A0BO	1	HIGH	no alteration
brca_tcga	TCGA-E2-A159-01	TCGA-E2-A159	1	HIGH	no alteration
brca_tcga	TCGA-E2-A14Z-01	TCGA-E2-A14Z	1	HIGH	no alteration
brca_tcga	TCGA-E2-A14X-01	TCGA-E2-A14X	1	HIGH	no alteration
brca_tcga	TCGA-E2-A14T-01	TCGA-E2-A14T	1	HIGH	no alteration
brca_tcga	TCGA-E2-A14R-01	TCGA-E2-A14R	1	HIGH	no alteration
brca_tcga	TCGA-D8-A147-01	TCGA-D8-A147	1	HIGH	no alteration
brca_tcga	TCGA-D8-A142-01	TCGA-D8-A142	1	HIGH	no alteration
brca_tcga	TCGA-D8-A141-01	TCGA-D8-A141	1	HIGH	no alteration
brca_tcga	TCGA-D8-A13Z-01	TCGA-D8-A13Z	1	HIGH	no alteration
brca_tcga	TCGA-C8-A138-01	TCGA-C8-A138	1	HIGH	no alteration
brca_tcga	TCGA-C8-A135-01	TCGA-C8-A135	1	HIGH	no alteration
brca_tcga	TCGA-C8-A134-01	TCGA-C8-A134	1	HIGH	no alteration
brca_tcga	TCGA-C8-A132-01	TCGA-C8-A132	1	HIGH	no alteration
brca_tcga	TCGA-C8-A12W-01	TCGA-C8-A12W	1	HIGH	no alteration
brca_tcga	TCGA-C8-A12V-01	TCGA-C8-A12V	1	HIGH	no alteration
brca_tcga	TCGA-C8-A12Q-01	TCGA-C8-A12Q	1	HIGH	no alteration
brca_tcga	TCGA-C8-A12O-01	TCGA-C8-A12O	1	HIGH	no alteration
brca_tcga	TCGA-C8-A12N-01	TCGA-C8-A12N	1	HIGH	no alteration
brca_tcga	TCGA-C8-A12K-01	TCGA-C8-A12K	1	HIGH	no alteration
brca_tcga	TCGA-BH-A0W7-01	TCGA-BH-A0W7	1	HIGH	no alteration
brca_tcga	TCGA-BH-A0H5-01	TCGA-BH-A0H5	1	HIGH	no alteration
brca_tcga	TCGA-BH-A0EA-01	TCGA-BH-A0EA	1	HIGH	no alteration
brca_tcga	TCGA-BH-A0DX-01	TCGA-BH-A0DX	1	HIGH	no alteration
brca_tcga	TCGA-BH-A0DL-01	TCGA-BH-A0DL	1	HIGH	no alteration
brca_tcga	TCGA-BH-A0DE-01	TCGA-BH-A0DE	1	HIGH	no alteration
brca_tcga	TCGA-BH-A0BW-01	TCGA-BH-A0BW	1	HIGH	no alteration
brca_tcga	TCGA-BH-A0BR-01	TCGA-BH-A0BR	1	HIGH	no alteration
brca_tcga	TCGA-BH-A0BQ-01	TCGA-BH-A0BQ	1	HIGH	no alteration
brca_tcga	TCGA-BH-A0BL-01	TCGA-BH-A0BL	1	HIGH	no alteration
brca_tcga	TCGA-BH-A0BG-01	TCGA-BH-A0BG	1	HIGH	no alteration
brca_tcga	TCGA-BH-A0B7-01	TCGA-BH-A0B7	1	HIGH	no alteration
brca_tcga	TCGA-BH-A0B0-01	TCGA-BH-A0B0	1	HIGH	no alteration
brca_tcga	TCGA-BH-A0AV-01	TCGA-BH-A0AV	1	HIGH	no alteration
brca_tcga	TCGA-B6-A0WS-01	TCGA-B6-A0WS	1	HIGH	no alteration
brca_tcga	TCGA-AR-A0TS-01	TCGA-AR-A0TS	1	HIGH	no alteration
brca_tcga	TCGA-AO-A12D-01	TCGA-AO-A12D	1	HIGH	no alteration
brca_tcga	TCGA-A2-A0EW-01	TCGA-A2-A0EW	1	HIGH	no alteration
brca_tcga	TCGA-A2-A0ES-01	TCGA-A2-A0ES	1	HIGH	no alteration
brca_tcga	TCGA-A2-A0CV-01	TCGA-A2-A0CV	1	HIGH	no alteration
brca_tcga	TCGA-A2-A0CS-01	TCGA-A2-A0CS	1	HIGH	no alteration
brca_tcga	TCGA-A2-A0CL-01	TCGA-A2-A0CL	1	HIGH	no alteration
brca_tcga	TCGA-E2-A10F-01	TCGA-E2-A10F	1	HIGH	no alteration
brca_tcga	TCGA-E2-A10C-01	TCGA-E2-A10C	1	HIGH	no alteration
brca_tcga	TCGA-E2-A108-01	TCGA-E2-A108	1	HIGH	no alteration
brca_tcga	TCGA-AO-A12E-01	TCGA-AO-A12E	1	HIGH	no alteration
brca_tcga	TCGA-AO-A129-01	TCGA-AO-A129	1	HIGH	no alteration
brca_tcga	TCGA-AO-A128-01	TCGA-AO-A128	1	HIGH	no alteration
brca_tcga	TCGA-AO-A126-01	TCGA-AO-A126	1	HIGH	no alteration
brca_tcga	TCGA-AO-A03U-01	TCGA-AO-A03U	1	HIGH	no alteration
brca_tcga	TCGA-AO-A03M-01	TCGA-AO-A03M	1	HIGH	no alteration
brca_tcga	TCGA-A2-A0YI-01	TCGA-A2-A0YI	1	HIGH	no alteration
brca_tcga	TCGA-BH-A0W5-01	TCGA-BH-A0W5	1	HIGH	no alteration
brca_tcga	TCGA-B6-A0WY-01	TCGA-B6-A0WY	1	HIGH	no alteration
brca_tcga	TCGA-B6-A0WX-01	TCGA-B6-A0WX	1	HIGH	no alteration
brca_tcga	TCGA-AR-A0U4-01	TCGA-AR-A0U4	1	HIGH	no alteration
brca_tcga	TCGA-AR-A0U2-01	TCGA-AR-A0U2	1	HIGH	no alteration
brca_tcga	TCGA-AR-A0U0-01	TCGA-AR-A0U0	1	HIGH	no alteration
brca_tcga	TCGA-AR-A0TU-01	TCGA-AR-A0TU	1	HIGH	no alteration
brca_tcga	TCGA-AN-A0XW-01	TCGA-AN-A0XW	1	HIGH	no alteration
brca_tcga	TCGA-AN-A0XS-01	TCGA-AN-A0XS	1	HIGH	no alteration
brca_tcga	TCGA-AN-A0XN-01	TCGA-AN-A0XN	1	HIGH	no alteration
brca_tcga	TCGA-A2-A0YM-01	TCGA-A2-A0YM	1	HIGH	no alteration
brca_tcga	TCGA-A2-A0YK-01	TCGA-A2-A0YK	1	HIGH	no alteration
brca_tcga	TCGA-A2-A0YH-01	TCGA-A2-A0YH	1	HIGH	no alteration
brca_tcga	TCGA-A2-A0YF-01	TCGA-A2-A0YF	1	HIGH	no alteration
brca_tcga	TCGA-A2-A0YD-01	TCGA-A2-A0YD	1	HIGH	no alteration
brca_tcga	TCGA-A2-A0YC-01	TCGA-A2-A0YC	1	HIGH	no alteration
brca_tcga	TCGA-BH-A0RX-01	TCGA-BH-A0RX	1	HIGH	no alteration
brca_tcga	TCGA-BH-A0BC-01	TCGA-BH-A0BC	1	HIGH	no alteration
brca_tcga	TCGA-B6-A0RT-01	TCGA-B6-A0RT	1	HIGH	no alteration
brca_tcga	TCGA-B6-A0RS-01	TCGA-B6-A0RS	1	HIGH	no alteration
brca_tcga	TCGA-B6-A0RP-01	TCGA-B6-A0RP	1	HIGH	no alteration
brca_tcga	TCGA-AR-A0TX-01	TCGA-AR-A0TX	1	HIGH	no alteration
brca_tcga	TCGA-AR-A0TW-01	TCGA-AR-A0TW	1	HIGH	no alteration
brca_tcga	TCGA-AR-A0TV-01	TCGA-AR-A0TV	1	HIGH	no alteration
brca_tcga	TCGA-AR-A0TT-01	TCGA-AR-A0TT	1	HIGH	no alteration
brca_tcga	TCGA-AR-A0TQ-01	TCGA-AR-A0TQ	1	HIGH	no alteration
brca_tcga	TCGA-AO-A0JG-01	TCGA-AO-A0JG	1	HIGH	no alteration
brca_tcga	TCGA-A8-A075-01	TCGA-A8-A075	1	HIGH	no alteration
brca_tcga	TCGA-A2-A0T6-01	TCGA-A2-A0T6	1	HIGH	no alteration
brca_tcga	TCGA-A2-A0T4-01	TCGA-A2-A0T4	1	HIGH	no alteration
brca_tcga	TCGA-A2-A0T1-01	TCGA-A2-A0T1	1	HIGH	no alteration
brca_tcga	TCGA-A2-A0SY-01	TCGA-A2-A0SY	1	HIGH	no alteration
brca_tcga	TCGA-A2-A0SX-01	TCGA-A2-A0SX	1	HIGH	no alteration
brca_tcga	TCGA-A2-A0SW-01	TCGA-A2-A0SW	1	HIGH	no alteration
brca_tcga	TCGA-A2-A0SV-01	TCGA-A2-A0SV	1	HIGH	no alteration
brca_tcga	TCGA-A2-A0ST-01	TCGA-A2-A0ST	1	HIGH	no alteration
brca_tcga	TCGA-A2-A0EN-01	TCGA-A2-A0EN	1	HIGH	no alteration
brca_tcga	TCGA-A1-A0SP-01	TCGA-A1-A0SP	1	HIGH	no alteration
brca_tcga	TCGA-A1-A0SH-01	TCGA-A1-A0SH	1	HIGH	no alteration
brca_tcga	TCGA-BH-A0HF-01	TCGA-BH-A0HF	1	HIGH	no alteration
brca_tcga	TCGA-BH-A0HB-01	TCGA-BH-A0HB	1	HIGH	no alteration
brca_tcga	TCGA-BH-A0DS-01	TCGA-BH-A0DS	1	HIGH	no alteration
brca_tcga	TCGA-BH-A0DP-01	TCGA-BH-A0DP	1	HIGH	no alteration
brca_tcga	TCGA-BH-A0DK-01	TCGA-BH-A0DK	1	HIGH	no alteration
brca_tcga	TCGA-BH-A0C0-01	TCGA-BH-A0C0	1	HIGH	no alteration
brca_tcga	TCGA-BH-A0BJ-01	TCGA-BH-A0BJ	1	HIGH	no alteration
brca_tcga	TCGA-BH-A0B9-01	TCGA-BH-A0B9	1	HIGH	no alteration
brca_tcga	TCGA-BH-A0B3-01	TCGA-BH-A0B3	1	HIGH	no alteration
brca_tcga	TCGA-BH-A0AW-01	TCGA-BH-A0AW	1	HIGH	no alteration
brca_tcga	TCGA-AO-A0JJ-01	TCGA-AO-A0JJ	1	HIGH	no alteration
brca_tcga	TCGA-AO-A0JF-01	TCGA-AO-A0JF	1	HIGH	no alteration
brca_tcga	TCGA-AO-A0JE-01	TCGA-AO-A0JE	1	HIGH	no alteration
brca_tcga	TCGA-AO-A0JC-01	TCGA-AO-A0JC	1	HIGH	no alteration
brca_tcga	TCGA-AO-A0JB-01	TCGA-AO-A0JB	1	HIGH	no alteration
brca_tcga	TCGA-AO-A0JA-01	TCGA-AO-A0JA	1	HIGH	no alteration
brca_tcga	TCGA-A8-A0AD-01	TCGA-A8-A0AD	1	HIGH	no alteration
brca_tcga	TCGA-A8-A0A6-01	TCGA-A8-A0A6	1	HIGH	no alteration
brca_tcga	TCGA-BH-A0HO-01	TCGA-BH-A0HO	1	HIGH	no alteration
brca_tcga	TCGA-BH-A0EB-01	TCGA-BH-A0EB	1	HIGH	no alteration
brca_tcga	TCGA-BH-A0BD-01	TCGA-BH-A0BD	1	HIGH	no alteration
brca_tcga	TCGA-B6-A0IN-01	TCGA-B6-A0IN	1	HIGH	no alteration
brca_tcga	TCGA-B6-A0IJ-01	TCGA-B6-A0IJ	1	HIGH	no alteration
brca_tcga	TCGA-B6-A0I5-01	TCGA-B6-A0I5	1	HIGH	no alteration
brca_tcga	TCGA-B6-A0I2-01	TCGA-B6-A0I2	1	HIGH	no alteration
brca_tcga	TCGA-AQ-A04J-01	TCGA-AQ-A04J	1	HIGH	no alteration
brca_tcga	TCGA-AO-A0J9-01	TCGA-AO-A0J9	1	HIGH	no alteration
brca_tcga	TCGA-AO-A0J8-01	TCGA-AO-A0J8	1	HIGH	no alteration
brca_tcga	TCGA-AO-A0J6-01	TCGA-AO-A0J6	1	HIGH	no alteration
brca_tcga	TCGA-AO-A0J4-01	TCGA-AO-A0J4	1	HIGH	no alteration
brca_tcga	TCGA-AO-A03R-01	TCGA-AO-A03R	1	HIGH	no alteration
brca_tcga	TCGA-AN-A0FN-01	TCGA-AN-A0FN	1	HIGH	no alteration
brca_tcga	TCGA-AN-A0FF-01	TCGA-AN-A0FF	1	HIGH	no alteration
brca_tcga	TCGA-AN-A046-01	TCGA-AN-A046	1	HIGH	no alteration
brca_tcga	TCGA-A8-A09V-01	TCGA-A8-A09V	1	HIGH	no alteration
brca_tcga	TCGA-A8-A09I-01	TCGA-A8-A09I	1	HIGH	no alteration
brca_tcga	TCGA-A8-A097-01	TCGA-A8-A097	1	HIGH	no alteration
brca_tcga	TCGA-A8-A08R-01	TCGA-A8-A08R	1	HIGH	no alteration
brca_tcga	TCGA-A8-A07U-01	TCGA-A8-A07U	1	HIGH	no alteration
brca_tcga	TCGA-A8-A07E-01	TCGA-A8-A07E	1	HIGH	no alteration
brca_tcga	TCGA-A8-A07C-01	TCGA-A8-A07C	1	HIGH	no alteration
brca_tcga	TCGA-A2-A0EY-01	TCGA-A2-A0EY	1	HIGH	no alteration
brca_tcga	TCGA-A2-A0EV-01	TCGA-A2-A0EV	1	HIGH	no alteration
brca_tcga	TCGA-A2-A0EQ-01	TCGA-A2-A0EQ	1	HIGH	no alteration
brca_tcga	TCGA-A2-A0EO-01	TCGA-A2-A0EO	1	HIGH	no alteration
brca_tcga	TCGA-A2-A0D2-01	TCGA-A2-A0D2	1	HIGH	no alteration
brca_tcga	TCGA-A2-A0CZ-01	TCGA-A2-A0CZ	1	HIGH	no alteration
brca_tcga	TCGA-A2-A0CQ-01	TCGA-A2-A0CQ	1	HIGH	no alteration
brca_tcga	TCGA-A2-A0CM-01	TCGA-A2-A0CM	1	HIGH	no alteration
brca_tcga	TCGA-A2-A04Y-01	TCGA-A2-A04Y	1	HIGH	no alteration
brca_tcga	TCGA-A2-A04X-01	TCGA-A2-A04X	1	HIGH	no alteration
brca_tcga	TCGA-A2-A04T-01	TCGA-A2-A04T	1	HIGH	no alteration
brca_tcga	TCGA-A2-A04Q-01	TCGA-A2-A04Q	1	HIGH	no alteration
brca_tcga	TCGA-A2-A04P-01	TCGA-A2-A04P	1	HIGH	no alteration
brca_tcga	TCGA-BH-A0DZ-01	TCGA-BH-A0DZ	1	HIGH	no alteration

## Sheet: Breast cancer_firehose_CD4 low
Study ID	Sample ID	Patient ID	Altered	CD4: EXP>0.05	CD4: EXP<0.05		567
brca_tcga	TCGA-BH-A0B4-01	TCGA-BH-A0B4	1	no alteration	LOW
brca_tcga	TCGA-AO-A03P-01	TCGA-AO-A03P	1	no alteration	LOW
brca_tcga	TCGA-AN-A0FV-01	TCGA-AN-A0FV	1	no alteration	LOW
brca_tcga	TCGA-AN-A0FJ-01	TCGA-AN-A0FJ	1	no alteration	LOW
brca_tcga	TCGA-AN-A0AR-01	TCGA-AN-A0AR	1	no alteration	LOW
brca_tcga	TCGA-AN-A0AK-01	TCGA-AN-A0AK	1	no alteration	LOW
brca_tcga	TCGA-AN-A03Y-01	TCGA-AN-A03Y	1	no alteration	LOW
brca_tcga	TCGA-AN-A03X-01	TCGA-AN-A03X	1	no alteration	LOW
brca_tcga	TCGA-A8-A0A9-01	TCGA-A8-A0A9	1	no alteration	LOW
brca_tcga	TCGA-A8-A0A4-01	TCGA-A8-A0A4	1	no alteration	LOW
brca_tcga	TCGA-A8-A09T-01	TCGA-A8-A09T	1	no alteration	LOW
brca_tcga	TCGA-A8-A09N-01	TCGA-A8-A09N	1	no alteration	LOW
brca_tcga	TCGA-A8-A09K-01	TCGA-A8-A09K	1	no alteration	LOW
brca_tcga	TCGA-A8-A09E-01	TCGA-A8-A09E	1	no alteration	LOW
brca_tcga	TCGA-A8-A09C-01	TCGA-A8-A09C	1	no alteration	LOW
brca_tcga	TCGA-A8-A09B-01	TCGA-A8-A09B	1	no alteration	LOW
brca_tcga	TCGA-A8-A09A-01	TCGA-A8-A09A	1	no alteration	LOW
brca_tcga	TCGA-A8-A095-01	TCGA-A8-A095	1	no alteration	LOW
brca_tcga	TCGA-A8-A093-01	TCGA-A8-A093	1	no alteration	LOW
brca_tcga	TCGA-A8-A092-01	TCGA-A8-A092	1	no alteration	LOW
brca_tcga	TCGA-A8-A091-01	TCGA-A8-A091	1	no alteration	LOW
brca_tcga	TCGA-A8-A08T-01	TCGA-A8-A08T	1	no alteration	LOW
brca_tcga	TCGA-A8-A08C-01	TCGA-A8-A08C	1	no alteration	LOW
brca_tcga	TCGA-A8-A08B-01	TCGA-A8-A08B	1	no alteration	LOW
brca_tcga	TCGA-A8-A086-01	TCGA-A8-A086	1	no alteration	LOW
brca_tcga	TCGA-A8-A085-01	TCGA-A8-A085	1	no alteration	LOW
brca_tcga	TCGA-A8-A084-01	TCGA-A8-A084	1	no alteration	LOW
brca_tcga	TCGA-A8-A083-01	TCGA-A8-A083	1	no alteration	LOW
brca_tcga	TCGA-A8-A07P-01	TCGA-A8-A07P	1	no alteration	LOW
brca_tcga	TCGA-A8-A07L-01	TCGA-A8-A07L	1	no alteration	LOW
brca_tcga	TCGA-A8-A07B-01	TCGA-A8-A07B	1	no alteration	LOW
brca_tcga	TCGA-A8-A06Z-01	TCGA-A8-A06Z	1	no alteration	LOW
brca_tcga	TCGA-A8-A06Y-01	TCGA-A8-A06Y	1	no alteration	LOW
brca_tcga	TCGA-A8-A06X-01	TCGA-A8-A06X	1	no alteration	LOW
brca_tcga	TCGA-A8-A06T-01	TCGA-A8-A06T	1	no alteration	LOW
brca_tcga	TCGA-A8-A06R-01	TCGA-A8-A06R	1	no alteration	LOW
brca_tcga	TCGA-A8-A06N-01	TCGA-A8-A06N	1	no alteration	LOW
brca_tcga	TCGA-A7-A0CJ-01	TCGA-A7-A0CJ	1	no alteration	LOW
brca_tcga	TCGA-A7-A0CH-01	TCGA-A7-A0CH	1	no alteration	LOW
brca_tcga	TCGA-A7-A0CE-01	TCGA-A7-A0CE	1	no alteration	LOW
brca_tcga	TCGA-A7-A0CD-01	TCGA-A7-A0CD	1	no alteration	LOW
brca_tcga	TCGA-A2-A0D4-01	TCGA-A2-A0D4	1	no alteration	LOW
brca_tcga	TCGA-A2-A0D0-01	TCGA-A2-A0D0	1	no alteration	LOW
brca_tcga	TCGA-Z7-A8R6-01	TCGA-Z7-A8R6	1	no alteration	LOW
brca_tcga	TCGA-WT-AB44-01	TCGA-WT-AB44	1	no alteration	LOW
brca_tcga	TCGA-UU-A93S-01	TCGA-UU-A93S	1	no alteration	LOW
brca_tcga	TCGA-UL-AAZ6-01	TCGA-UL-AAZ6	1	no alteration	LOW
brca_tcga	TCGA-S3-AA14-01	TCGA-S3-AA14	1	no alteration	LOW
brca_tcga	TCGA-S3-AA12-01	TCGA-S3-AA12	1	no alteration	LOW
brca_tcga	TCGA-S3-AA11-01	TCGA-S3-AA11	1	no alteration	LOW
brca_tcga	TCGA-PL-A8LY-01	TCGA-PL-A8LY	1	no alteration	LOW
brca_tcga	TCGA-PL-A8LX-01	TCGA-PL-A8LX	1	no alteration	LOW
brca_tcga	TCGA-OL-A6VQ-01	TCGA-OL-A6VQ	1	no alteration	LOW
brca_tcga	TCGA-E2-A9RU-01	TCGA-E2-A9RU	1	no alteration	LOW
brca_tcga	TCGA-AC-A8OR-01	TCGA-AC-A8OR	1	no alteration	LOW
brca_tcga	TCGA-AC-A4ZE-01	TCGA-AC-A4ZE	1	no alteration	LOW
brca_tcga	TCGA-5T-A9QA-01	TCGA-5T-A9QA	1	no alteration	LOW
brca_tcga	TCGA-3C-AALK-01	TCGA-3C-AALK	1	no alteration	LOW
brca_tcga	TCGA-3C-AAAU-01	TCGA-3C-AAAU	1	no alteration	LOW
brca_tcga	TCGA-W8-A86G-01	TCGA-W8-A86G	1	no alteration	LOW
brca_tcga	TCGA-BH-A8FY-01	TCGA-BH-A8FY	1	no alteration	LOW
brca_tcga	TCGA-AC-A8OP-01	TCGA-AC-A8OP	1	no alteration	LOW
brca_tcga	TCGA-LL-A7T0-01	TCGA-LL-A7T0	1	no alteration	LOW
brca_tcga	TCGA-LD-A7W6-01	TCGA-LD-A7W6	1	no alteration	LOW
brca_tcga	TCGA-AC-A7VB-01	TCGA-AC-A7VB	1	no alteration	LOW
brca_tcga	TCGA-V7-A7HQ-01	TCGA-V7-A7HQ	1	no alteration	LOW
brca_tcga	TCGA-OL-A6VR-01	TCGA-OL-A6VR	1	no alteration	LOW
brca_tcga	TCGA-OL-A6VO-01	TCGA-OL-A6VO	1	no alteration	LOW
brca_tcga	TCGA-EW-A6S9-01	TCGA-EW-A6S9	1	no alteration	LOW
brca_tcga	TCGA-AC-A6NO-01	TCGA-AC-A6NO	1	no alteration	LOW
brca_tcga	TCGA-A7-A6VX-01	TCGA-A7-A6VX	1	no alteration	LOW
brca_tcga	TCGA-A7-A6VW-01	TCGA-A7-A6VW	1	no alteration	LOW
brca_tcga	TCGA-S3-A6ZH-01	TCGA-S3-A6ZH	1	no alteration	LOW
brca_tcga	TCGA-S3-A6ZF-01	TCGA-S3-A6ZF	1	no alteration	LOW
brca_tcga	TCGA-LL-A740-01	TCGA-LL-A740	1	no alteration	LOW
brca_tcga	TCGA-EW-A6SA-01	TCGA-EW-A6SA	1	no alteration	LOW
brca_tcga	TCGA-D8-A73X-01	TCGA-D8-A73X	1	no alteration	LOW
brca_tcga	TCGA-OL-A66O-01	TCGA-OL-A66O	1	no alteration	LOW
brca_tcga	TCGA-OL-A66N-01	TCGA-OL-A66N	1	no alteration	LOW
brca_tcga	TCGA-OL-A66L-01	TCGA-OL-A66L	1	no alteration	LOW
brca_tcga	TCGA-LL-A6FR-01	TCGA-LL-A6FR	1	no alteration	LOW
brca_tcga	TCGA-LL-A6FQ-01	TCGA-LL-A6FQ	1	no alteration	LOW
brca_tcga	TCGA-LL-A6FP-01	TCGA-LL-A6FP	1	no alteration	LOW
brca_tcga	TCGA-E9-A6HE-01	TCGA-E9-A6HE	1	no alteration	LOW
brca_tcga	TCGA-E2-A576-01	TCGA-E2-A576	1	no alteration	LOW
brca_tcga	TCGA-E2-A572-01	TCGA-E2-A572	1	no alteration	LOW
brca_tcga	TCGA-AC-A62V-01	TCGA-AC-A62V	1	no alteration	LOW
brca_tcga	TCGA-OL-A66K-01	TCGA-OL-A66K	1	no alteration	LOW
brca_tcga	TCGA-OL-A66J-01	TCGA-OL-A66J	1	no alteration	LOW
brca_tcga	TCGA-LL-A5YL-01	TCGA-LL-A5YL	1	no alteration	LOW
brca_tcga	TCGA-E2-A574-01	TCGA-E2-A574	1	no alteration	LOW
brca_tcga	TCGA-E2-A570-01	TCGA-E2-A570	1	no alteration	LOW
brca_tcga	TCGA-E2-A56Z-01	TCGA-E2-A56Z	1	no alteration	LOW
brca_tcga	TCGA-AC-A62X-01	TCGA-AC-A62X	1	no alteration	LOW
brca_tcga	TCGA-A7-A5ZX-01	TCGA-A7-A5ZX	1	no alteration	LOW
brca_tcga	TCGA-A7-A5ZW-01	TCGA-A7-A5ZW	1	no alteration	LOW
brca_tcga	TCGA-OL-A5RZ-01	TCGA-OL-A5RZ	1	no alteration	LOW
brca_tcga	TCGA-OL-A5RX-01	TCGA-OL-A5RX	1	no alteration	LOW
brca_tcga	TCGA-OL-A5RV-01	TCGA-OL-A5RV	1	no alteration	LOW
brca_tcga	TCGA-LL-A5YM-01	TCGA-LL-A5YM	1	no alteration	LOW
brca_tcga	TCGA-GM-A5PX-01	TCGA-GM-A5PX	1	no alteration	LOW
brca_tcga	TCGA-GM-A5PV-01	TCGA-GM-A5PV	1	no alteration	LOW
brca_tcga	TCGA-E9-A5UP-01	TCGA-E9-A5UP	1	no alteration	LOW
brca_tcga	TCGA-E9-A5UO-01	TCGA-E9-A5UO	1	no alteration	LOW
brca_tcga	TCGA-AR-A5QP-01	TCGA-AR-A5QP	1	no alteration	LOW
brca_tcga	TCGA-AR-A5QN-01	TCGA-AR-A5QN	1	no alteration	LOW
brca_tcga	TCGA-AC-A5XU-01	TCGA-AC-A5XU	1	no alteration	LOW
brca_tcga	TCGA-PE-A5DD-01	TCGA-PE-A5DD	1	no alteration	LOW
brca_tcga	TCGA-PE-A5DC-01	TCGA-PE-A5DC	1	no alteration	LOW
brca_tcga	TCGA-OL-A5DA-01	TCGA-OL-A5DA	1	no alteration	LOW
brca_tcga	TCGA-OL-A5D8-01	TCGA-OL-A5D8	1	no alteration	LOW
brca_tcga	TCGA-HN-A2OB-01	TCGA-HN-A2OB	1	no alteration	LOW
brca_tcga	TCGA-E9-A5FL-01	TCGA-E9-A5FL	1	no alteration	LOW
brca_tcga	TCGA-BH-A5IZ-01	TCGA-BH-A5IZ	1	no alteration	LOW
brca_tcga	TCGA-A7-A56D-01	TCGA-A7-A56D	1	no alteration	LOW
brca_tcga	TCGA-MS-A51U-01	TCGA-MS-A51U	1	no alteration	LOW
brca_tcga	TCGA-LQ-A4E4-01	TCGA-LQ-A4E4	1	no alteration	LOW
brca_tcga	TCGA-E9-A54Y-01	TCGA-E9-A54Y	1	no alteration	LOW
brca_tcga	TCGA-E9-A54X-01	TCGA-E9-A54X	1	no alteration	LOW
brca_tcga	TCGA-D8-A4Z1-01	TCGA-D8-A4Z1	1	no alteration	LOW
brca_tcga	TCGA-AQ-A54O-01	TCGA-AQ-A54O	1	no alteration	LOW
brca_tcga	TCGA-AQ-A54N-01	TCGA-AQ-A54N	1	no alteration	LOW
brca_tcga	TCGA-A7-A4SF-01	TCGA-A7-A4SF	1	no alteration	LOW
brca_tcga	TCGA-A7-A4SE-01	TCGA-A7-A4SE	1	no alteration	LOW
brca_tcga	TCGA-A7-A4SC-01	TCGA-A7-A4SC	1	no alteration	LOW
brca_tcga	TCGA-A7-A4SB-01	TCGA-A7-A4SB	1	no alteration	LOW
brca_tcga	TCGA-A2-A4S0-01	TCGA-A2-A4S0	1	no alteration	LOW
brca_tcga	TCGA-A2-A4RW-01	TCGA-A2-A4RW	1	no alteration	LOW
brca_tcga	TCGA-GM-A3XG-01	TCGA-GM-A3XG	1	no alteration	LOW
brca_tcga	TCGA-EW-A424-01	TCGA-EW-A424	1	no alteration	LOW
brca_tcga	TCGA-D8-A3Z5-01	TCGA-D8-A3Z5	1	no alteration	LOW
brca_tcga	TCGA-BH-A42T-01	TCGA-BH-A42T	1	no alteration	LOW
brca_tcga	TCGA-B6-A409-01	TCGA-B6-A409	1	no alteration	LOW
brca_tcga	TCGA-A7-A426-01	TCGA-A7-A426	1	no alteration	LOW
brca_tcga	TCGA-D8-A3Z6-01	TCGA-D8-A3Z6	1	no alteration	LOW
brca_tcga	TCGA-B6-A40C-01	TCGA-B6-A40C	1	no alteration	LOW
brca_tcga	TCGA-B6-A40B-01	TCGA-B6-A40B	1	no alteration	LOW
brca_tcga	TCGA-B6-A402-01	TCGA-B6-A402	1	no alteration	LOW
brca_tcga	TCGA-AC-A3YI-01	TCGA-AC-A3YI	1	no alteration	LOW
brca_tcga	TCGA-A2-A3XX-01	TCGA-A2-A3XX	1	no alteration	LOW
brca_tcga	TCGA-A2-A3XV-01	TCGA-A2-A3XV	1	no alteration	LOW
brca_tcga	TCGA-JL-A3YX-01	TCGA-JL-A3YX	1	no alteration	LOW
brca_tcga	TCGA-E9-A3X8-01	TCGA-E9-A3X8	1	no alteration	LOW
brca_tcga	TCGA-A2-A3XU-01	TCGA-A2-A3XU	1	no alteration	LOW
brca_tcga	TCGA-A2-A3XS-01	TCGA-A2-A3XS	1	no alteration	LOW
brca_tcga	TCGA-GM-A3NW-01	TCGA-GM-A3NW	1	no alteration	LOW
brca_tcga	TCGA-E2-A14U-01	TCGA-E2-A14U	1	no alteration	LOW
brca_tcga	TCGA-BH-A28O-01	TCGA-BH-A28O	1	no alteration	LOW
brca_tcga	TCGA-AR-A1AM-01	TCGA-AR-A1AM	1	no alteration	LOW
brca_tcga	TCGA-AC-A3W7-01	TCGA-AC-A3W7	1	no alteration	LOW
brca_tcga	TCGA-AC-A3TN-01	TCGA-AC-A3TN	1	no alteration	LOW
brca_tcga	TCGA-AC-A3TM-01	TCGA-AC-A3TM	1	no alteration	LOW
brca_tcga	TCGA-AC-A3QQ-01	TCGA-AC-A3QQ	1	no alteration	LOW
brca_tcga	TCGA-AC-A3EH-01	TCGA-AC-A3EH	1	no alteration	LOW
brca_tcga	TCGA-A7-A3RF-01	TCGA-A7-A3RF	1	no alteration	LOW
brca_tcga	TCGA-A2-A0CK-01	TCGA-A2-A0CK	1	no alteration	LOW
brca_tcga	TCGA-GM-A3NY-01	TCGA-GM-A3NY	1	no alteration	LOW
brca_tcga	TCGA-EW-A1PC-01	TCGA-EW-A1PC	1	no alteration	LOW
brca_tcga	TCGA-C8-A3M7-01	TCGA-C8-A3M7	1	no alteration	LOW
brca_tcga	TCGA-B6-A0I1-01	TCGA-B6-A0I1	1	no alteration	LOW
brca_tcga	TCGA-AC-A2BM-01	TCGA-AC-A2BM	1	no alteration	LOW
brca_tcga	TCGA-AC-A2BK-01	TCGA-AC-A2BK	1	no alteration	LOW
brca_tcga	TCGA-E9-A3HO-01	TCGA-E9-A3HO	1	no alteration	LOW
brca_tcga	TCGA-C8-A3M8-01	TCGA-C8-A3M8	1	no alteration	LOW
brca_tcga	TCGA-A7-A3J0-01	TCGA-A7-A3J0	1	no alteration	LOW
brca_tcga	TCGA-A7-A3IZ-01	TCGA-A7-A3IZ	1	no alteration	LOW
brca_tcga	TCGA-A2-A3KD-01	TCGA-A2-A3KD	1	no alteration	LOW
brca_tcga	TCGA-E2-A2P5-01	TCGA-E2-A2P5	1	no alteration	LOW
brca_tcga	TCGA-AC-A2FM-01	TCGA-AC-A2FM	1	no alteration	LOW
brca_tcga	TCGA-HN-A2NL-01	TCGA-HN-A2NL	1	no alteration	LOW
brca_tcga	TCGA-GM-A2DC-01	TCGA-GM-A2DC	1	no alteration	LOW
brca_tcga	TCGA-GM-A2DB-01	TCGA-GM-A2DB	1	no alteration	LOW
brca_tcga	TCGA-B6-A2IU-01	TCGA-B6-A2IU	1	no alteration	LOW
brca_tcga	TCGA-AR-A2LR-01	TCGA-AR-A2LR	1	no alteration	LOW
brca_tcga	TCGA-AC-A2QH-01	TCGA-AC-A2QH	1	no alteration	LOW
brca_tcga	TCGA-E9-A2JS-01	TCGA-E9-A2JS	1	no alteration	LOW
brca_tcga	TCGA-AR-A2LM-01	TCGA-AR-A2LM	1	no alteration	LOW
brca_tcga	TCGA-AR-A2LE-01	TCGA-AR-A2LE	1	no alteration	LOW
brca_tcga	TCGA-AC-A2FK-01	TCGA-AC-A2FK	1	no alteration	LOW
brca_tcga	TCGA-EW-A2FW-01	TCGA-EW-A2FW	1	no alteration	LOW
brca_tcga	TCGA-EW-A2FS-01	TCGA-EW-A2FS	1	no alteration	LOW
brca_tcga	TCGA-D8-A27V-01	TCGA-D8-A27V	1	no alteration	LOW
brca_tcga	TCGA-AC-A2FG-01	TCGA-AC-A2FG	1	no alteration	LOW
brca_tcga	TCGA-E9-A295-01	TCGA-E9-A295	1	no alteration	LOW
brca_tcga	TCGA-E9-A245-01	TCGA-E9-A245	1	no alteration	LOW
brca_tcga	TCGA-E9-A1R0-01	TCGA-E9-A1R0	1	no alteration	LOW
brca_tcga	TCGA-D8-A27P-01	TCGA-D8-A27P	1	no alteration	LOW
brca_tcga	TCGA-D8-A27K-01	TCGA-D8-A27K	1	no alteration	LOW
brca_tcga	TCGA-D8-A27H-01	TCGA-D8-A27H	1	no alteration	LOW
brca_tcga	TCGA-D8-A27F-01	TCGA-D8-A27F	1	no alteration	LOW
brca_tcga	TCGA-D8-A27E-01	TCGA-D8-A27E	1	no alteration	LOW
brca_tcga	TCGA-C8-A274-01	TCGA-C8-A274	1	no alteration	LOW
brca_tcga	TCGA-C8-A273-01	TCGA-C8-A273	1	no alteration	LOW
brca_tcga	TCGA-C8-A26Z-01	TCGA-C8-A26Z	1	no alteration	LOW
brca_tcga	TCGA-C8-A26Y-01	TCGA-C8-A26Y	1	no alteration	LOW
brca_tcga	TCGA-C8-A26V-01	TCGA-C8-A26V	1	no alteration	LOW
brca_tcga	TCGA-BH-A28Q-01	TCGA-BH-A28Q	1	no alteration	LOW
brca_tcga	TCGA-E9-A249-01	TCGA-E9-A249	1	no alteration	LOW
brca_tcga	TCGA-E9-A247-01	TCGA-E9-A247	1	no alteration	LOW
brca_tcga	TCGA-E9-A244-01	TCGA-E9-A244	1	no alteration	LOW
brca_tcga	TCGA-E9-A1RI-01	TCGA-E9-A1RI	1	no alteration	LOW
brca_tcga	TCGA-E9-A1RH-01	TCGA-E9-A1RH	1	no alteration	LOW
brca_tcga	TCGA-C8-A27A-01	TCGA-C8-A27A	1	no alteration	LOW
brca_tcga	TCGA-AR-A251-01	TCGA-AR-A251	1	no alteration	LOW
brca_tcga	TCGA-AR-A24Z-01	TCGA-AR-A24Z	1	no alteration	LOW
brca_tcga	TCGA-AR-A24X-01	TCGA-AR-A24X	1	no alteration	LOW
brca_tcga	TCGA-AR-A24W-01	TCGA-AR-A24W	1	no alteration	LOW
brca_tcga	TCGA-AR-A24T-01	TCGA-AR-A24T	1	no alteration	LOW
brca_tcga	TCGA-AR-A24R-01	TCGA-AR-A24R	1	no alteration	LOW
brca_tcga	TCGA-AR-A24P-01	TCGA-AR-A24P	1	no alteration	LOW
brca_tcga	TCGA-AR-A24N-01	TCGA-AR-A24N	1	no alteration	LOW
brca_tcga	TCGA-AR-A24M-01	TCGA-AR-A24M	1	no alteration	LOW
brca_tcga	TCGA-AR-A24L-01	TCGA-AR-A24L	1	no alteration	LOW
brca_tcga	TCGA-AR-A24K-01	TCGA-AR-A24K	1	no alteration	LOW
brca_tcga	TCGA-A7-A26J-01	TCGA-A7-A26J	1	no alteration	LOW
brca_tcga	TCGA-A7-A26E-01	TCGA-A7-A26E	1	no alteration	LOW
brca_tcga	TCGA-A2-A25E-01	TCGA-A2-A25E	1	no alteration	LOW
brca_tcga	TCGA-A2-A25C-01	TCGA-A2-A25C	1	no alteration	LOW
brca_tcga	TCGA-E9-A22H-01	TCGA-E9-A22H	1	no alteration	LOW
brca_tcga	TCGA-E9-A22G-01	TCGA-E9-A22G	1	no alteration	LOW
brca_tcga	TCGA-E9-A22B-01	TCGA-E9-A22B	1	no alteration	LOW
brca_tcga	TCGA-E9-A226-01	TCGA-E9-A226	1	no alteration	LOW
brca_tcga	TCGA-E9-A1RE-01	TCGA-E9-A1RE	1	no alteration	LOW
brca_tcga	TCGA-E9-A1RD-01	TCGA-E9-A1RD	1	no alteration	LOW
brca_tcga	TCGA-E9-A1RC-01	TCGA-E9-A1RC	1	no alteration	LOW
brca_tcga	TCGA-E9-A1RB-01	TCGA-E9-A1RB	1	no alteration	LOW
brca_tcga	TCGA-E9-A1N3-01	TCGA-E9-A1N3	1	no alteration	LOW
brca_tcga	TCGA-E2-A1LS-01	TCGA-E2-A1LS	1	no alteration	LOW
brca_tcga	TCGA-BH-A204-01	TCGA-BH-A204	1	no alteration	LOW
brca_tcga	TCGA-AC-A23H-01	TCGA-AC-A23H	1	no alteration	LOW
brca_tcga	TCGA-EW-A1PH-01	TCGA-EW-A1PH	1	no alteration	LOW
brca_tcga	TCGA-E9-A1R7-01	TCGA-E9-A1R7	1	no alteration	LOW
brca_tcga	TCGA-E9-A1R5-01	TCGA-E9-A1R5	1	no alteration	LOW
brca_tcga	TCGA-E2-A1LG-01	TCGA-E2-A1LG	1	no alteration	LOW
brca_tcga	TCGA-D8-A1XY-01	TCGA-D8-A1XY	1	no alteration	LOW
brca_tcga	TCGA-D8-A1XV-01	TCGA-D8-A1XV	1	no alteration	LOW
brca_tcga	TCGA-D8-A1XS-01	TCGA-D8-A1XS	1	no alteration	LOW
brca_tcga	TCGA-D8-A1XR-01	TCGA-D8-A1XR	1	no alteration	LOW
brca_tcga	TCGA-D8-A1XK-01	TCGA-D8-A1XK	1	no alteration	LOW
brca_tcga	TCGA-D8-A1XJ-01	TCGA-D8-A1XJ	1	no alteration	LOW
brca_tcga	TCGA-D8-A1X7-01	TCGA-D8-A1X7	1	no alteration	LOW
brca_tcga	TCGA-BH-A201-01	TCGA-BH-A201	1	no alteration	LOW
brca_tcga	TCGA-B6-A1KI-01	TCGA-B6-A1KI	1	no alteration	LOW
brca_tcga	TCGA-AQ-A0Y5-01	TCGA-AQ-A0Y5	1	no alteration	LOW
brca_tcga	TCGA-E9-A1RG-01	TCGA-E9-A1RG	1	no alteration	LOW
brca_tcga	TCGA-E9-A1RA-01	TCGA-E9-A1RA	1	no alteration	LOW
brca_tcga	TCGA-E9-A1R6-01	TCGA-E9-A1R6	1	no alteration	LOW
brca_tcga	TCGA-E9-A1R2-01	TCGA-E9-A1R2	1	no alteration	LOW
brca_tcga	TCGA-E9-A1NI-01	TCGA-E9-A1NI	1	no alteration	LOW
brca_tcga	TCGA-E9-A1NH-01	TCGA-E9-A1NH	1	no alteration	LOW
brca_tcga	TCGA-E9-A1N9-01	TCGA-E9-A1N9	1	no alteration	LOW
brca_tcga	TCGA-E2-A1LK-01	TCGA-E2-A1LK	1	no alteration	LOW
brca_tcga	TCGA-E2-A1IU-01	TCGA-E2-A1IU	1	no alteration	LOW
brca_tcga	TCGA-E2-A1IL-01	TCGA-E2-A1IL	1	no alteration	LOW
brca_tcga	TCGA-D8-A1XG-01	TCGA-D8-A1XG	1	no alteration	LOW
brca_tcga	TCGA-D8-A1XF-01	TCGA-D8-A1XF	1	no alteration	LOW
brca_tcga	TCGA-D8-A1XD-01	TCGA-D8-A1XD	1	no alteration	LOW
brca_tcga	TCGA-D8-A1XC-01	TCGA-D8-A1XC	1	no alteration	LOW
brca_tcga	TCGA-D8-A1XB-01	TCGA-D8-A1XB	1	no alteration	LOW
brca_tcga	TCGA-D8-A1XA-01	TCGA-D8-A1XA	1	no alteration	LOW
brca_tcga	TCGA-EW-A1PG-01	TCGA-EW-A1PG	1	no alteration	LOW
brca_tcga	TCGA-EW-A1PD-01	TCGA-EW-A1PD	1	no alteration	LOW
brca_tcga	TCGA-EW-A1PA-01	TCGA-EW-A1PA	1	no alteration	LOW
brca_tcga	TCGA-EW-A1P6-01	TCGA-EW-A1P6	1	no alteration	LOW
brca_tcga	TCGA-EW-A1P3-01	TCGA-EW-A1P3	1	no alteration	LOW
brca_tcga	TCGA-EW-A1P0-01	TCGA-EW-A1P0	1	no alteration	LOW
brca_tcga	TCGA-EW-A1OY-01	TCGA-EW-A1OY	1	no alteration	LOW
brca_tcga	TCGA-EW-A1OX-01	TCGA-EW-A1OX	1	no alteration	LOW
brca_tcga	TCGA-EW-A1OW-01	TCGA-EW-A1OW	1	no alteration	LOW
brca_tcga	TCGA-E9-A1N8-01	TCGA-E9-A1N8	1	no alteration	LOW
brca_tcga	TCGA-E2-A1LL-01	TCGA-E2-A1LL	1	no alteration	LOW
brca_tcga	TCGA-E2-A1LB-01	TCGA-E2-A1LB	1	no alteration	LOW
brca_tcga	TCGA-E2-A1IG-01	TCGA-E2-A1IG	1	no alteration	LOW
brca_tcga	TCGA-E2-A1IF-01	TCGA-E2-A1IF	1	no alteration	LOW
brca_tcga	TCGA-AO-A1KR-01	TCGA-AO-A1KR	1	no alteration	LOW
brca_tcga	TCGA-A1-A0SQ-01	TCGA-A1-A0SQ	1	no alteration	LOW
brca_tcga	TCGA-A1-A0SG-01	TCGA-A1-A0SG	1	no alteration	LOW
brca_tcga	TCGA-A1-A0SB-01	TCGA-A1-A0SB	1	no alteration	LOW
brca_tcga	TCGA-EW-A1J3-01	TCGA-EW-A1J3	1	no alteration	LOW
brca_tcga	TCGA-EW-A1IW-01	TCGA-EW-A1IW	1	no alteration	LOW
brca_tcga	TCGA-E2-A1L8-01	TCGA-E2-A1L8	1	no alteration	LOW
brca_tcga	TCGA-E2-A1L6-01	TCGA-E2-A1L6	1	no alteration	LOW
brca_tcga	TCGA-E2-A1IN-01	TCGA-E2-A1IN	1	no alteration	LOW
brca_tcga	TCGA-E2-A1IE-01	TCGA-E2-A1IE	1	no alteration	LOW
brca_tcga	TCGA-D8-A1JT-01	TCGA-D8-A1JT	1	no alteration	LOW
brca_tcga	TCGA-D8-A1JS-01	TCGA-D8-A1JS	1	no alteration	LOW
brca_tcga	TCGA-D8-A1JN-01	TCGA-D8-A1JN	1	no alteration	LOW
brca_tcga	TCGA-D8-A1JM-01	TCGA-D8-A1JM	1	no alteration	LOW
brca_tcga	TCGA-D8-A1JI-01	TCGA-D8-A1JI	1	no alteration	LOW
brca_tcga	TCGA-D8-A1JF-01	TCGA-D8-A1JF	1	no alteration	LOW
brca_tcga	TCGA-D8-A1JC-01	TCGA-D8-A1JC	1	no alteration	LOW
brca_tcga	TCGA-D8-A1JA-01	TCGA-D8-A1JA	1	no alteration	LOW
brca_tcga	TCGA-C8-A1HO-01	TCGA-C8-A1HO	1	no alteration	LOW
brca_tcga	TCGA-C8-A1HK-01	TCGA-C8-A1HK	1	no alteration	LOW
brca_tcga	TCGA-C8-A1HJ-01	TCGA-C8-A1HJ	1	no alteration	LOW
brca_tcga	TCGA-C8-A1HE-01	TCGA-C8-A1HE	1	no alteration	LOW
brca_tcga	TCGA-BH-A1FN-01	TCGA-BH-A1FN	1	no alteration	LOW
brca_tcga	TCGA-BH-A1FM-01	TCGA-BH-A1FM	1	no alteration	LOW
brca_tcga	TCGA-BH-A1FL-01	TCGA-BH-A1FL	1	no alteration	LOW
brca_tcga	TCGA-BH-A1FJ-01	TCGA-BH-A1FJ	1	no alteration	LOW
brca_tcga	TCGA-BH-A1FG-01	TCGA-BH-A1FG	1	no alteration	LOW
brca_tcga	TCGA-BH-A1FD-01	TCGA-BH-A1FD	1	no alteration	LOW
brca_tcga	TCGA-BH-A1F8-01	TCGA-BH-A1F8	1	no alteration	LOW
brca_tcga	TCGA-BH-A1F5-01	TCGA-BH-A1F5	1	no alteration	LOW
brca_tcga	TCGA-BH-A1F2-01	TCGA-BH-A1F2	1	no alteration	LOW
brca_tcga	TCGA-BH-A1EN-01	TCGA-BH-A1EN	1	no alteration	LOW
brca_tcga	TCGA-B6-A1KN-01	TCGA-B6-A1KN	1	no alteration	LOW
brca_tcga	TCGA-B6-A1KF-01	TCGA-B6-A1KF	1	no alteration	LOW
brca_tcga	TCGA-B6-A1KC-01	TCGA-B6-A1KC	1	no alteration	LOW
brca_tcga	TCGA-AQ-A1H2-01	TCGA-AQ-A1H2	1	no alteration	LOW
brca_tcga	TCGA-AO-A1KS-01	TCGA-AO-A1KS	1	no alteration	LOW
brca_tcga	TCGA-AO-A1KP-01	TCGA-AO-A1KP	1	no alteration	LOW
brca_tcga	TCGA-AO-A1KO-01	TCGA-AO-A1KO	1	no alteration	LOW
brca_tcga	TCGA-A7-A13G-01	TCGA-A7-A13G	1	no alteration	LOW
brca_tcga	TCGA-A2-A1G6-01	TCGA-A2-A1G6	1	no alteration	LOW
brca_tcga	TCGA-A2-A1G4-01	TCGA-A2-A1G4	1	no alteration	LOW
brca_tcga	TCGA-A2-A1FW-01	TCGA-A2-A1FW	1	no alteration	LOW
brca_tcga	TCGA-A2-A1FV-01	TCGA-A2-A1FV	1	no alteration	LOW
brca_tcga	TCGA-E2-A14N-01	TCGA-E2-A14N	1	no alteration	LOW
brca_tcga	TCGA-C8-A1HN-01	TCGA-C8-A1HN	1	no alteration	LOW
brca_tcga	TCGA-C8-A1HL-01	TCGA-C8-A1HL	1	no alteration	LOW
brca_tcga	TCGA-C8-A1HI-01	TCGA-C8-A1HI	1	no alteration	LOW
brca_tcga	TCGA-BH-A1EV-01	TCGA-BH-A1EV	1	no alteration	LOW
brca_tcga	TCGA-BH-A1ET-01	TCGA-BH-A1ET	1	no alteration	LOW
brca_tcga	TCGA-BH-A1ES-01	TCGA-BH-A1ES	1	no alteration	LOW
brca_tcga	TCGA-E2-A15E-06	TCGA-E2-A15E	1	no alteration	LOW
brca_tcga	TCGA-BH-A1FE-06	TCGA-BH-A1FE	1	no alteration	LOW
brca_tcga	TCGA-BH-A1ES-06	TCGA-BH-A1ES	1	no alteration	LOW
brca_tcga	TCGA-E2-A1BD-01	TCGA-E2-A1BD	1	no alteration	LOW
brca_tcga	TCGA-E2-A1BC-01	TCGA-E2-A1BC	1	no alteration	LOW
brca_tcga	TCGA-E2-A1B4-01	TCGA-E2-A1B4	1	no alteration	LOW
brca_tcga	TCGA-E2-A15J-01	TCGA-E2-A15J	1	no alteration	LOW
brca_tcga	TCGA-BH-A0H3-01	TCGA-BH-A0H3	1	no alteration	LOW
brca_tcga	TCGA-BH-A0DD-01	TCGA-BH-A0DD	1	no alteration	LOW
brca_tcga	TCGA-BH-A0BT-01	TCGA-BH-A0BT	1	no alteration	LOW
brca_tcga	TCGA-BH-A0BS-01	TCGA-BH-A0BS	1	no alteration	LOW
brca_tcga	TCGA-BH-A0AZ-01	TCGA-BH-A0AZ	1	no alteration	LOW
brca_tcga	TCGA-AR-A1AY-01	TCGA-AR-A1AY	1	no alteration	LOW
brca_tcga	TCGA-AR-A1AV-01	TCGA-AR-A1AV	1	no alteration	LOW
brca_tcga	TCGA-AR-A1AU-01	TCGA-AR-A1AU	1	no alteration	LOW
brca_tcga	TCGA-AR-A1AS-01	TCGA-AR-A1AS	1	no alteration	LOW
brca_tcga	TCGA-A7-A13F-01	TCGA-A7-A13F	1	no alteration	LOW
brca_tcga	TCGA-A7-A13E-01	TCGA-A7-A13E	1	no alteration	LOW
brca_tcga	TCGA-A7-A13D-01	TCGA-A7-A13D	1	no alteration	LOW
brca_tcga	TCGA-E2-A15L-01	TCGA-E2-A15L	1	no alteration	LOW
brca_tcga	TCGA-E2-A15H-01	TCGA-E2-A15H	1	no alteration	LOW
brca_tcga	TCGA-E2-A15G-01	TCGA-E2-A15G	1	no alteration	LOW
brca_tcga	TCGA-E2-A15E-01	TCGA-E2-A15E	1	no alteration	LOW
brca_tcga	TCGA-E2-A15C-01	TCGA-E2-A15C	1	no alteration	LOW
brca_tcga	TCGA-E2-A158-01	TCGA-E2-A158	1	no alteration	LOW
brca_tcga	TCGA-E2-A156-01	TCGA-E2-A156	1	no alteration	LOW
brca_tcga	TCGA-E2-A155-01	TCGA-E2-A155	1	no alteration	LOW
brca_tcga	TCGA-E2-A152-01	TCGA-E2-A152	1	no alteration	LOW
brca_tcga	TCGA-E2-A14Y-01	TCGA-E2-A14Y	1	no alteration	LOW
brca_tcga	TCGA-E2-A14W-01	TCGA-E2-A14W	1	no alteration	LOW
brca_tcga	TCGA-E2-A14V-01	TCGA-E2-A14V	1	no alteration	LOW
brca_tcga	TCGA-E2-A14Q-01	TCGA-E2-A14Q	1	no alteration	LOW
brca_tcga	TCGA-E2-A14P-01	TCGA-E2-A14P	1	no alteration	LOW
brca_tcga	TCGA-C8-A133-01	TCGA-C8-A133	1	no alteration	LOW
brca_tcga	TCGA-C8-A12Y-01	TCGA-C8-A12Y	1	no alteration	LOW
brca_tcga	TCGA-BH-A18T-01	TCGA-BH-A18T	1	no alteration	LOW
brca_tcga	TCGA-BH-A18S-01	TCGA-BH-A18S	1	no alteration	LOW
brca_tcga	TCGA-BH-A18R-01	TCGA-BH-A18R	1	no alteration	LOW
brca_tcga	TCGA-BH-A18P-01	TCGA-BH-A18P	1	no alteration	LOW
brca_tcga	TCGA-BH-A18N-01	TCGA-BH-A18N	1	no alteration	LOW
brca_tcga	TCGA-BH-A18M-01	TCGA-BH-A18M	1	no alteration	LOW
brca_tcga	TCGA-BH-A18L-01	TCGA-BH-A18L	1	no alteration	LOW
brca_tcga	TCGA-BH-A18K-01	TCGA-BH-A18K	1	no alteration	LOW
brca_tcga	TCGA-BH-A18J-01	TCGA-BH-A18J	1	no alteration	LOW
brca_tcga	TCGA-BH-A18G-01	TCGA-BH-A18G	1	no alteration	LOW
brca_tcga	TCGA-BH-A18F-01	TCGA-BH-A18F	1	no alteration	LOW
brca_tcga	TCGA-BH-A0DO-01	TCGA-BH-A0DO	1	no alteration	LOW
brca_tcga	TCGA-AR-A1AH-01	TCGA-AR-A1AH	1	no alteration	LOW
brca_tcga	TCGA-E2-A15T-01	TCGA-E2-A15T	1	no alteration	LOW
brca_tcga	TCGA-E2-A15S-01	TCGA-E2-A15S	1	no alteration	LOW
brca_tcga	TCGA-E2-A15R-01	TCGA-E2-A15R	1	no alteration	LOW
brca_tcga	TCGA-E2-A15P-01	TCGA-E2-A15P	1	no alteration	LOW
brca_tcga	TCGA-E2-A15O-01	TCGA-E2-A15O	1	no alteration	LOW
brca_tcga	TCGA-E2-A15F-01	TCGA-E2-A15F	1	no alteration	LOW
brca_tcga	TCGA-E2-A15D-01	TCGA-E2-A15D	1	no alteration	LOW
brca_tcga	TCGA-E2-A154-01	TCGA-E2-A154	1	no alteration	LOW
brca_tcga	TCGA-E2-A14O-01	TCGA-E2-A14O	1	no alteration	LOW
brca_tcga	TCGA-E2-A10A-01	TCGA-E2-A10A	1	no alteration	LOW
brca_tcga	TCGA-D8-A146-01	TCGA-D8-A146	1	no alteration	LOW
brca_tcga	TCGA-D8-A145-01	TCGA-D8-A145	1	no alteration	LOW
brca_tcga	TCGA-D8-A143-01	TCGA-D8-A143	1	no alteration	LOW
brca_tcga	TCGA-D8-A140-01	TCGA-D8-A140	1	no alteration	LOW
brca_tcga	TCGA-D8-A13Y-01	TCGA-D8-A13Y	1	no alteration	LOW
brca_tcga	TCGA-C8-A137-01	TCGA-C8-A137	1	no alteration	LOW
brca_tcga	TCGA-C8-A131-01	TCGA-C8-A131	1	no alteration	LOW
brca_tcga	TCGA-C8-A130-01	TCGA-C8-A130	1	no alteration	LOW
brca_tcga	TCGA-C8-A12Z-01	TCGA-C8-A12Z	1	no alteration	LOW
brca_tcga	TCGA-C8-A12X-01	TCGA-C8-A12X	1	no alteration	LOW
brca_tcga	TCGA-C8-A12U-01	TCGA-C8-A12U	1	no alteration	LOW
brca_tcga	TCGA-C8-A12T-01	TCGA-C8-A12T	1	no alteration	LOW
brca_tcga	TCGA-C8-A12P-01	TCGA-C8-A12P	1	no alteration	LOW
brca_tcga	TCGA-C8-A12M-01	TCGA-C8-A12M	1	no alteration	LOW
brca_tcga	TCGA-C8-A12L-01	TCGA-C8-A12L	1	no alteration	LOW
brca_tcga	TCGA-BH-A0EI-01	TCGA-BH-A0EI	1	no alteration	LOW
brca_tcga	TCGA-BH-A0E9-01	TCGA-BH-A0E9	1	no alteration	LOW
brca_tcga	TCGA-BH-A0C7-01	TCGA-BH-A0C7	1	no alteration	LOW
brca_tcga	TCGA-BH-A0BP-01	TCGA-BH-A0BP	1	no alteration	LOW
brca_tcga	TCGA-B6-A0X0-01	TCGA-B6-A0X0	1	no alteration	LOW
brca_tcga	TCGA-B6-A0RQ-01	TCGA-B6-A0RQ	1	no alteration	LOW
brca_tcga	TCGA-B6-A0RH-01	TCGA-B6-A0RH	1	no alteration	LOW
brca_tcga	TCGA-B6-A0IH-01	TCGA-B6-A0IH	1	no alteration	LOW
brca_tcga	TCGA-AR-A0TY-01	TCGA-AR-A0TY	1	no alteration	LOW
brca_tcga	TCGA-AO-A12H-01	TCGA-AO-A12H	1	no alteration	LOW
brca_tcga	TCGA-AO-A12F-01	TCGA-AO-A12F	1	no alteration	LOW
brca_tcga	TCGA-AO-A12A-01	TCGA-AO-A12A	1	no alteration	LOW
brca_tcga	TCGA-AO-A03V-01	TCGA-AO-A03V	1	no alteration	LOW
brca_tcga	TCGA-A7-A0DA-01	TCGA-A7-A0DA	1	no alteration	LOW
brca_tcga	TCGA-A2-A0T3-01	TCGA-A2-A0T3	1	no alteration	LOW
brca_tcga	TCGA-A2-A0D3-01	TCGA-A2-A0D3	1	no alteration	LOW
brca_tcga	TCGA-A2-A0CW-01	TCGA-A2-A0CW	1	no alteration	LOW
brca_tcga	TCGA-A2-A04W-01	TCGA-A2-A04W	1	no alteration	LOW
brca_tcga	TCGA-A2-A04U-01	TCGA-A2-A04U	1	no alteration	LOW
brca_tcga	TCGA-A2-A04N-01	TCGA-A2-A04N	1	no alteration	LOW
brca_tcga	TCGA-A1-A0SD-01	TCGA-A1-A0SD	1	no alteration	LOW
brca_tcga	TCGA-E2-A10E-01	TCGA-E2-A10E	1	no alteration	LOW
brca_tcga	TCGA-E2-A10B-01	TCGA-E2-A10B	1	no alteration	LOW
brca_tcga	TCGA-E2-A109-01	TCGA-E2-A109	1	no alteration	LOW
brca_tcga	TCGA-E2-A107-01	TCGA-E2-A107	1	no alteration	LOW
brca_tcga	TCGA-E2-A106-01	TCGA-E2-A106	1	no alteration	LOW
brca_tcga	TCGA-E2-A105-01	TCGA-E2-A105	1	no alteration	LOW
brca_tcga	TCGA-B6-A0X7-01	TCGA-B6-A0X7	1	no alteration	LOW
brca_tcga	TCGA-AQ-A04L-01	TCGA-AQ-A04L	1	no alteration	LOW
brca_tcga	TCGA-AQ-A04H-01	TCGA-AQ-A04H	1	no alteration	LOW
brca_tcga	TCGA-AO-A12G-01	TCGA-AO-A12G	1	no alteration	LOW
brca_tcga	TCGA-AO-A12C-01	TCGA-AO-A12C	1	no alteration	LOW
brca_tcga	TCGA-AO-A12B-01	TCGA-AO-A12B	1	no alteration	LOW
brca_tcga	TCGA-AO-A125-01	TCGA-AO-A125	1	no alteration	LOW
brca_tcga	TCGA-AO-A124-01	TCGA-AO-A124	1	no alteration	LOW
brca_tcga	TCGA-AO-A03N-01	TCGA-AO-A03N	1	no alteration	LOW
brca_tcga	TCGA-AN-A0XL-01	TCGA-AN-A0XL	1	no alteration	LOW
brca_tcga	TCGA-BH-A0WA-01	TCGA-BH-A0WA	1	no alteration	LOW
brca_tcga	TCGA-BH-A0W4-01	TCGA-BH-A0W4	1	no alteration	LOW
brca_tcga	TCGA-BH-A0W3-01	TCGA-BH-A0W3	1	no alteration	LOW
brca_tcga	TCGA-B6-A0X5-01	TCGA-B6-A0X5	1	no alteration	LOW
brca_tcga	TCGA-B6-A0X4-01	TCGA-B6-A0X4	1	no alteration	LOW
brca_tcga	TCGA-B6-A0X1-01	TCGA-B6-A0X1	1	no alteration	LOW
brca_tcga	TCGA-B6-A0WZ-01	TCGA-B6-A0WZ	1	no alteration	LOW
brca_tcga	TCGA-B6-A0WW-01	TCGA-B6-A0WW	1	no alteration	LOW
brca_tcga	TCGA-B6-A0WV-01	TCGA-B6-A0WV	1	no alteration	LOW
brca_tcga	TCGA-B6-A0WT-01	TCGA-B6-A0WT	1	no alteration	LOW
brca_tcga	TCGA-AR-A0U3-01	TCGA-AR-A0U3	1	no alteration	LOW
brca_tcga	TCGA-AN-A0XV-01	TCGA-AN-A0XV	1	no alteration	LOW
brca_tcga	TCGA-AN-A0XU-01	TCGA-AN-A0XU	1	no alteration	LOW
brca_tcga	TCGA-AN-A0XT-01	TCGA-AN-A0XT	1	no alteration	LOW
brca_tcga	TCGA-AN-A0XR-01	TCGA-AN-A0XR	1	no alteration	LOW
brca_tcga	TCGA-AN-A0XP-01	TCGA-AN-A0XP	1	no alteration	LOW
brca_tcga	TCGA-AN-A0XO-01	TCGA-AN-A0XO	1	no alteration	LOW
brca_tcga	TCGA-A2-A0YT-01	TCGA-A2-A0YT	1	no alteration	LOW
brca_tcga	TCGA-A2-A0YL-01	TCGA-A2-A0YL	1	no alteration	LOW
brca_tcga	TCGA-A2-A0YJ-01	TCGA-A2-A0YJ	1	no alteration	LOW
brca_tcga	TCGA-A2-A0YG-01	TCGA-A2-A0YG	1	no alteration	LOW
brca_tcga	TCGA-A2-A0YE-01	TCGA-A2-A0YE	1	no alteration	LOW
brca_tcga	TCGA-A2-A04R-01	TCGA-A2-A04R	1	no alteration	LOW
brca_tcga	TCGA-BH-A0HP-01	TCGA-BH-A0HP	1	no alteration	LOW
brca_tcga	TCGA-BH-A0HN-01	TCGA-BH-A0HN	1	no alteration	LOW
brca_tcga	TCGA-BH-A0HI-01	TCGA-BH-A0HI	1	no alteration	LOW
brca_tcga	TCGA-BH-A0DQ-01	TCGA-BH-A0DQ	1	no alteration	LOW
brca_tcga	TCGA-BH-A0DH-01	TCGA-BH-A0DH	1	no alteration	LOW
brca_tcga	TCGA-B6-A0RV-01	TCGA-B6-A0RV	1	no alteration	LOW
brca_tcga	TCGA-B6-A0RU-01	TCGA-B6-A0RU	1	no alteration	LOW
brca_tcga	TCGA-B6-A0RO-01	TCGA-B6-A0RO	1	no alteration	LOW
brca_tcga	TCGA-B6-A0RN-01	TCGA-B6-A0RN	1	no alteration	LOW
brca_tcga	TCGA-B6-A0RM-01	TCGA-B6-A0RM	1	no alteration	LOW
brca_tcga	TCGA-B6-A0RL-01	TCGA-B6-A0RL	1	no alteration	LOW
brca_tcga	TCGA-AR-A0TZ-01	TCGA-AR-A0TZ	1	no alteration	LOW
brca_tcga	TCGA-AR-A0TR-01	TCGA-AR-A0TR	1	no alteration	LOW
brca_tcga	TCGA-AR-A0TP-01	TCGA-AR-A0TP	1	no alteration	LOW
brca_tcga	TCGA-A2-A0T7-01	TCGA-A2-A0T7	1	no alteration	LOW
brca_tcga	TCGA-A2-A0T5-01	TCGA-A2-A0T5	1	no alteration	LOW
brca_tcga	TCGA-A2-A0T2-01	TCGA-A2-A0T2	1	no alteration	LOW
brca_tcga	TCGA-A2-A0T0-01	TCGA-A2-A0T0	1	no alteration	LOW
brca_tcga	TCGA-A2-A0SU-01	TCGA-A2-A0SU	1	no alteration	LOW
brca_tcga	TCGA-A1-A0SO-01	TCGA-A1-A0SO	1	no alteration	LOW
brca_tcga	TCGA-A1-A0SM-01	TCGA-A1-A0SM	1	no alteration	LOW
brca_tcga	TCGA-A1-A0SK-01	TCGA-A1-A0SK	1	no alteration	LOW
brca_tcga	TCGA-A1-A0SJ-01	TCGA-A1-A0SJ	1	no alteration	LOW
brca_tcga	TCGA-A1-A0SE-01	TCGA-A1-A0SE	1	no alteration	LOW
brca_tcga	TCGA-BH-A0HY-01	TCGA-BH-A0HY	1	no alteration	LOW
brca_tcga	TCGA-BH-A0HX-01	TCGA-BH-A0HX	1	no alteration	LOW
brca_tcga	TCGA-BH-A0HK-01	TCGA-BH-A0HK	1	no alteration	LOW
brca_tcga	TCGA-BH-A0H9-01	TCGA-BH-A0H9	1	no alteration	LOW
brca_tcga	TCGA-BH-A0H7-01	TCGA-BH-A0H7	1	no alteration	LOW
brca_tcga	TCGA-BH-A0H6-01	TCGA-BH-A0H6	1	no alteration	LOW
brca_tcga	TCGA-BH-A0H0-01	TCGA-BH-A0H0	1	no alteration	LOW
brca_tcga	TCGA-BH-A0GZ-01	TCGA-BH-A0GZ	1	no alteration	LOW
brca_tcga	TCGA-BH-A0GY-01	TCGA-BH-A0GY	1	no alteration	LOW
brca_tcga	TCGA-BH-A0E2-01	TCGA-BH-A0E2	1	no alteration	LOW
brca_tcga	TCGA-BH-A0E1-01	TCGA-BH-A0E1	1	no alteration	LOW
brca_tcga	TCGA-BH-A0E0-01	TCGA-BH-A0E0	1	no alteration	LOW
brca_tcga	TCGA-BH-A0BM-01	TCGA-BH-A0BM	1	no alteration	LOW
brca_tcga	TCGA-BH-A0BA-01	TCGA-BH-A0BA	1	no alteration	LOW
brca_tcga	TCGA-BH-A0B8-01	TCGA-BH-A0B8	1	no alteration	LOW
brca_tcga	TCGA-BH-A0B1-01	TCGA-BH-A0B1	1	no alteration	LOW
brca_tcga	TCGA-B6-A0RI-01	TCGA-B6-A0RI	1	no alteration	LOW
brca_tcga	TCGA-B6-A0RG-01	TCGA-B6-A0RG	1	no alteration	LOW
brca_tcga	TCGA-B6-A0RE-01	TCGA-B6-A0RE	1	no alteration	LOW
brca_tcga	TCGA-B6-A0IK-01	TCGA-B6-A0IK	1	no alteration	LOW
brca_tcga	TCGA-AO-A0JM-01	TCGA-AO-A0JM	1	no alteration	LOW
brca_tcga	TCGA-AO-A0JL-01	TCGA-AO-A0JL	1	no alteration	LOW
brca_tcga	TCGA-AO-A0JI-01	TCGA-AO-A0JI	1	no alteration	LOW
brca_tcga	TCGA-AO-A0JD-01	TCGA-AO-A0JD	1	no alteration	LOW
brca_tcga	TCGA-AO-A03L-01	TCGA-AO-A03L	1	no alteration	LOW
brca_tcga	TCGA-A8-A08O-01	TCGA-A8-A08O	1	no alteration	LOW
brca_tcga	TCGA-A7-A0D9-01	TCGA-A7-A0D9	1	no alteration	LOW
brca_tcga	TCGA-A2-A0EU-01	TCGA-A2-A0EU	1	no alteration	LOW
brca_tcga	TCGA-A2-A0CT-01	TCGA-A2-A0CT	1	no alteration	LOW
brca_tcga	TCGA-BH-A0HW-01	TCGA-BH-A0HW	1	no alteration	LOW
brca_tcga	TCGA-BH-A0HU-01	TCGA-BH-A0HU	1	no alteration	LOW
brca_tcga	TCGA-BH-A0HQ-01	TCGA-BH-A0HQ	1	no alteration	LOW
brca_tcga	TCGA-BH-A0HL-01	TCGA-BH-A0HL	1	no alteration	LOW
brca_tcga	TCGA-BH-A0EE-01	TCGA-BH-A0EE	1	no alteration	LOW
brca_tcga	TCGA-BH-A0E7-01	TCGA-BH-A0E7	1	no alteration	LOW
brca_tcga	TCGA-BH-A0E6-01	TCGA-BH-A0E6	1	no alteration	LOW
brca_tcga	TCGA-B6-A0IQ-01	TCGA-B6-A0IQ	1	no alteration	LOW
brca_tcga	TCGA-B6-A0IP-01	TCGA-B6-A0IP	1	no alteration	LOW
brca_tcga	TCGA-B6-A0IO-01	TCGA-B6-A0IO	1	no alteration	LOW
brca_tcga	TCGA-B6-A0IM-01	TCGA-B6-A0IM	1	no alteration	LOW
brca_tcga	TCGA-B6-A0IG-01	TCGA-B6-A0IG	1	no alteration	LOW
brca_tcga	TCGA-B6-A0IE-01	TCGA-B6-A0IE	1	no alteration	LOW
brca_tcga	TCGA-B6-A0IC-01	TCGA-B6-A0IC	1	no alteration	LOW
brca_tcga	TCGA-B6-A0IB-01	TCGA-B6-A0IB	1	no alteration	LOW
brca_tcga	TCGA-B6-A0IA-01	TCGA-B6-A0IA	1	no alteration	LOW
brca_tcga	TCGA-B6-A0I9-01	TCGA-B6-A0I9	1	no alteration	LOW
brca_tcga	TCGA-B6-A0I8-01	TCGA-B6-A0I8	1	no alteration	LOW
brca_tcga	TCGA-B6-A0I6-01	TCGA-B6-A0I6	1	no alteration	LOW
brca_tcga	TCGA-AO-A0J7-01	TCGA-AO-A0J7	1	no alteration	LOW
brca_tcga	TCGA-AO-A0J5-01	TCGA-AO-A0J5	1	no alteration	LOW
brca_tcga	TCGA-AO-A0J3-01	TCGA-AO-A0J3	1	no alteration	LOW
brca_tcga	TCGA-AO-A0J2-01	TCGA-AO-A0J2	1	no alteration	LOW
brca_tcga	TCGA-AO-A03T-01	TCGA-AO-A03T	1	no alteration	LOW
brca_tcga	TCGA-AN-A0G0-01	TCGA-AN-A0G0	1	no alteration	LOW
brca_tcga	TCGA-AN-A0FZ-01	TCGA-AN-A0FZ	1	no alteration	LOW
brca_tcga	TCGA-AN-A0FY-01	TCGA-AN-A0FY	1	no alteration	LOW
brca_tcga	TCGA-AN-A0FX-01	TCGA-AN-A0FX	1	no alteration	LOW
brca_tcga	TCGA-AN-A0FW-01	TCGA-AN-A0FW	1	no alteration	LOW
brca_tcga	TCGA-AN-A0FT-01	TCGA-AN-A0FT	1	no alteration	LOW
brca_tcga	TCGA-AN-A0FS-01	TCGA-AN-A0FS	1	no alteration	LOW
brca_tcga	TCGA-AN-A0FL-01	TCGA-AN-A0FL	1	no alteration	LOW
brca_tcga	TCGA-AN-A0FK-01	TCGA-AN-A0FK	1	no alteration	LOW
brca_tcga	TCGA-AN-A0FD-01	TCGA-AN-A0FD	1	no alteration	LOW
brca_tcga	TCGA-AN-A0AT-01	TCGA-AN-A0AT	1	no alteration	LOW
brca_tcga	TCGA-AN-A0AM-01	TCGA-AN-A0AM	1	no alteration	LOW
brca_tcga	TCGA-AN-A04D-01	TCGA-AN-A04D	1	no alteration	LOW
brca_tcga	TCGA-AN-A04C-01	TCGA-AN-A04C	1	no alteration	LOW
brca_tcga	TCGA-AN-A04A-01	TCGA-AN-A04A	1	no alteration	LOW
brca_tcga	TCGA-AN-A041-01	TCGA-AN-A041	1	no alteration	LOW
brca_tcga	TCGA-A8-A0AB-01	TCGA-A8-A0AB	1	no alteration	LOW
brca_tcga	TCGA-A8-A0A2-01	TCGA-A8-A0A2	1	no alteration	LOW
brca_tcga	TCGA-A8-A08S-01	TCGA-A8-A08S	1	no alteration	LOW
brca_tcga	TCGA-A8-A07S-01	TCGA-A8-A07S	1	no alteration	LOW
brca_tcga	TCGA-A8-A07R-01	TCGA-A8-A07R	1	no alteration	LOW
brca_tcga	TCGA-A8-A07G-01	TCGA-A8-A07G	1	no alteration	LOW
brca_tcga	TCGA-A8-A06Q-01	TCGA-A8-A06Q	1	no alteration	LOW
brca_tcga	TCGA-A2-A0EX-01	TCGA-A2-A0EX	1	no alteration	LOW
brca_tcga	TCGA-A2-A0ET-01	TCGA-A2-A0ET	1	no alteration	LOW
brca_tcga	TCGA-A2-A0ER-01	TCGA-A2-A0ER	1	no alteration	LOW
brca_tcga	TCGA-A2-A0EM-01	TCGA-A2-A0EM	1	no alteration	LOW
brca_tcga	TCGA-A2-A0D1-01	TCGA-A2-A0D1	1	no alteration	LOW
brca_tcga	TCGA-A2-A0CY-01	TCGA-A2-A0CY	1	no alteration	LOW
brca_tcga	TCGA-A2-A0CU-01	TCGA-A2-A0CU	1	no alteration	LOW
brca_tcga	TCGA-A2-A0CP-01	TCGA-A2-A0CP	1	no alteration	LOW
brca_tcga	TCGA-A2-A04V-01	TCGA-A2-A04V	1	no alteration	LOW

## Sheet: DFS_CD4 high_SCD
Disease Free
SCD: EXP>=-0.016								SCD: EXP<-0.016
SCD high, n=245								SCD low, n=244
Case ID	Study ID	Number at Risk	Status	Survival Rate	Time (months)			Case ID	Study ID	Number at Risk	Status	Survival Rate	Time (months)
TCGA-A8-A09Z	brca_tcga	245	0	1	0			TCGA-A8-A08H	brca_tcga	244	0	1	0
TCGA-A8-A09G	brca_tcga	244	0	1	0			TCGA-C8-A12K	brca_tcga	243	0	1	0
TCGA-A8-A096	brca_tcga	243	0	1	0			TCGA-AC-A7VC	brca_tcga	242	0	1	0.03
TCGA-A8-A094	brca_tcga	242	0	1	0			TCGA-D8-A73W	brca_tcga	241	1	0.995851	0.69
TCGA-A8-A090	brca_tcga	241	0	1	0			TCGA-AC-A8OQ	brca_tcga	240	0	0.995851	1.12
TCGA-A8-A081	brca_tcga	240	0	1	0			TCGA-E9-A1R3	brca_tcga	239	0	0.995851	2.56
TCGA-C8-A275	brca_tcga	239	0	1	0.03			TCGA-BH-A6R9	brca_tcga	238	0	0.995851	5.26
TCGA-AN-A0AS	brca_tcga	238	0	1	0.33			TCGA-AN-A0FF	brca_tcga	237	0	0.995851	5.65
TCGA-AN-A0XS	brca_tcga	237	0	1	0.33			TCGA-E2-A14Z	brca_tcga	236	1	0.991631	6.18
TCGA-AN-A0XN	brca_tcga	236	0	1	0.33			TCGA-LL-A73Z	brca_tcga	235	1	0.987411	6.31
TCGA-AN-A046	brca_tcga	235	0	1	0.33			TCGA-EW-A1P8	brca_tcga	234	1	0.983192	6.8
TCGA-AN-A049	brca_tcga	234	0	1	0.62			TCGA-B6-A400	brca_tcga	233	0	0.983192	7.06
TCGA-A8-A0A7	brca_tcga	233	0	1	0.99			TCGA-LD-A7W5	brca_tcga	232	0	0.983192	7.1
TCGA-A8-A09W	brca_tcga	232	0	1	0.99			TCGA-AN-A0FN	brca_tcga	231	0	0.983192	7.16
TCGA-A8-A08A	brca_tcga	231	0	1	0.99			TCGA-AN-A0AL	brca_tcga	230	0	0.983192	7.46
TCGA-A8-A08R	brca_tcga	230	0	1	0.99			TCGA-AC-A2QJ	brca_tcga	229	1	0.978898	7.79
TCGA-E9-A248	brca_tcga	229	0	1	1.94			TCGA-A7-A6VY	brca_tcga	228	0	0.978898	8.74
TCGA-OK-A5Q2	brca_tcga	228	0	1	2.1			TCGA-AO-A126	brca_tcga	227	1	0.974586	8.77
TCGA-AC-A8OS	brca_tcga	227	0	1	2.3			TCGA-E2-A15K	brca_tcga	226	0	0.974586	9.03
TCGA-BH-A0HO	brca_tcga	226	0	1	2.5			TCGA-BH-AB28	brca_tcga	225	0	0.974586	9.43
TCGA-BH-A0DS	brca_tcga	225	0	1	2.56			TCGA-E9-A2JT	brca_tcga	224	0	0.974586	9.46
TCGA-E9-A1NF	brca_tcga	224	1	0.995536	2.96			TCGA-AR-A5QQ	brca_tcga	223	1	0.970215	9.89
TCGA-AO-A0JA	brca_tcga	223	1	0.991071	4.7			TCGA-PL-A8LZ	brca_tcga	222	0	0.970215	9.92
TCGA-AN-A0XW	brca_tcga	222	0	0.991071	5.58			TCGA-A8-A099	brca_tcga	221	0	0.970215	9.99
TCGA-BH-A0RX	brca_tcga	221	0	0.991071	5.58			TCGA-E9-A243	brca_tcga	220	1	0.965805	10.02
TCGA-E9-A1R4	brca_tcga	220	0	0.991071	6.11			TCGA-A7-A26H	brca_tcga	219	1	0.961395	10.22
TCGA-E9-A1RF	brca_tcga	219	0	0.991071	6.57			TCGA-A2-A04P	brca_tcga	218	1	0.956985	10.28
TCGA-GI-A2C8	brca_tcga	218	0	0.991071	7.39			TCGA-A7-A6VV	brca_tcga	217	0	0.956985	10.28
TCGA-EW-A1IY	brca_tcga	217	0	0.991071	8.48			TCGA-A2-A25F	brca_tcga	216	0	0.956985	10.58
TCGA-A8-A09R	brca_tcga	216	0	0.991071	8.97			TCGA-C8-A1HF	brca_tcga	215	0	0.956985	10.91
TCGA-A8-A079	brca_tcga	215	0	0.991071	9			TCGA-A7-A3J1	brca_tcga	214	0	0.956985	11.27
TCGA-OL-A97C	brca_tcga	214	1	0.98644	9.03			TCGA-A7-A3IY	brca_tcga	213	0	0.956985	11.33
TCGA-BH-A6R8	brca_tcga	213	0	0.98644	9.63			TCGA-4H-AAAK	brca_tcga	212	0	0.956985	11.43
TCGA-C8-A278	brca_tcga	212	0	0.98644	9.76			TCGA-E2-A1LE	brca_tcga	211	1	0.95245	11.86
TCGA-AN-A0AJ	brca_tcga	211	0	0.98644	9.95			TCGA-A8-A0A1	brca_tcga	210	0	0.95245	11.99
TCGA-A8-A07W	brca_tcga	210	0	0.98644	9.99			TCGA-A8-A07J	brca_tcga	209	0	0.95245	11.99
TCGA-A8-A07O	brca_tcga	209	0	0.98644	9.99			TCGA-A2-A0CM	brca_tcga	208	1	0.947871	12.55
TCGA-D8-A27R	brca_tcga	208	0	0.98644	10.09			TCGA-C8-A134	brca_tcga	207	0	0.947871	12.58
TCGA-EW-A1PE	brca_tcga	207	0	0.98644	10.51			TCGA-C8-A12V	brca_tcga	206	0	0.947871	12.65
TCGA-LD-A9QF	brca_tcga	206	0	0.98644	10.61			TCGA-AR-A1AR	brca_tcga	205	1	0.943247	12.71
TCGA-C8-A1HG	brca_tcga	205	0	0.98644	11.33			TCGA-BH-A1EY	brca_tcga	204	1	0.938623	13.01
TCGA-C8-A12N	brca_tcga	204	0	0.98644	11.76			TCGA-D8-A27T	brca_tcga	203	0	0.938623	13.07
TCGA-JL-A3YW	brca_tcga	203	0	0.98644	11.83			TCGA-LD-A74U	brca_tcga	202	0	0.938623	13.21
TCGA-A8-A08I	brca_tcga	202	0	0.98644	11.99			TCGA-EW-A1J2	brca_tcga	201	0	0.938623	13.24
TCGA-A8-A097	brca_tcga	201	0	0.98644	11.99			TCGA-D8-A27G	brca_tcga	200	0	0.938623	13.44
TCGA-A8-A08X	brca_tcga	200	1	0.981508	12.02			TCGA-D8-A27M	brca_tcga	199	0	0.938623	13.47
TCGA-A7-A5ZV	brca_tcga	199	0	0.981508	12.09			TCGA-AC-A6IW	brca_tcga	198	0	0.938623	13.57
TCGA-D8-A27W	brca_tcga	198	0	0.981508	12.25			TCGA-D8-A1J8	brca_tcga	197	0	0.938623	14.16
TCGA-C8-A1HM	brca_tcga	197	0	0.981508	12.32			TCGA-AR-A2LH	brca_tcga	196	1	0.933834	14.26
TCGA-C8-A26X	brca_tcga	196	0	0.981508	12.35			TCGA-D8-A27I	brca_tcga	195	0	0.933834	14.42
TCGA-C8-A8HQ	brca_tcga	195	0	0.981508	12.48			TCGA-A7-A4SD	brca_tcga	194	0	0.933834	14.49
TCGA-C8-A138	brca_tcga	194	0	0.981508	12.48			TCGA-A7-A425	brca_tcga	193	1	0.928996	14.55
TCGA-C8-A26W	brca_tcga	193	0	0.981508	12.52			TCGA-LL-A5YN	brca_tcga	192	0	0.928996	14.68
TCGA-C8-A132	brca_tcga	192	0	0.981508	12.58			TCGA-D8-A1JU	brca_tcga	191	0	0.928996	14.68
TCGA-C8-A12W	brca_tcga	191	0	0.981508	12.65			TCGA-LL-A5YP	brca_tcga	190	0	0.928996	14.78
TCGA-C8-A12O	brca_tcga	190	0	0.981508	12.65			TCGA-AC-A3OD	brca_tcga	189	0	0.928996	14.82
TCGA-C8-A135	brca_tcga	189	0	0.981508	12.91			TCGA-A7-A4SA	brca_tcga	188	0	0.928996	14.91
TCGA-D8-A1XU	brca_tcga	188	0	0.981508	12.98			TCGA-A8-A09V	brca_tcga	187	0	0.928996	15.01
TCGA-A8-A06P	brca_tcga	187	0	0.981508	13.01			TCGA-D8-A1Y0	brca_tcga	186	0	0.928996	15.51
TCGA-A8-A06O	brca_tcga	186	0	0.981508	13.01			TCGA-LL-A73Y	brca_tcga	185	0	0.928996	15.67
TCGA-C8-A8HP	brca_tcga	185	0	0.981508	13.01			TCGA-XX-A89A	brca_tcga	184	0	0.928996	16.03
TCGA-C8-A8HR	brca_tcga	184	0	0.981508	13.4			TCGA-D8-A73U	brca_tcga	183	0	0.928996	16.16
TCGA-BH-A0DK	brca_tcga	183	0	0.981508	13.9			TCGA-AC-A3HN	brca_tcga	182	0	0.928996	16.29
TCGA-S3-AA17	brca_tcga	182	0	0.981508	13.93			TCGA-D8-A27L	brca_tcga	181	0	0.928996	16.39
TCGA-D8-A142	brca_tcga	181	0	0.981508	13.96			TCGA-AC-A3W5	brca_tcga	180	0	0.928996	16.56
TCGA-A8-A07I	brca_tcga	180	0	0.981508	13.99			TCGA-D8-A1XT	brca_tcga	179	0	0.928996	16.62
TCGA-D8-A1JH	brca_tcga	179	0	0.981508	13.99			TCGA-S3-AA15	brca_tcga	178	0	0.928996	17.25
TCGA-OL-A66P	brca_tcga	178	0	0.981508	14.06			TCGA-AC-A62Y	brca_tcga	177	0	0.928996	17.41
TCGA-D8-A1Y3	brca_tcga	177	0	0.981508	14.13			TCGA-LL-A9Q3	brca_tcga	176	0	0.928996	17.48
TCGA-D8-A1Y2	brca_tcga	176	0	0.981508	14.22			TCGA-EW-A3U0	brca_tcga	175	0	0.928996	17.48
TCGA-C8-A27B	brca_tcga	175	0	0.981508	14.42			TCGA-EW-A423	brca_tcga	174	0	0.928996	17.51
TCGA-EW-A1PF	brca_tcga	174	0	0.981508	14.42			TCGA-D8-A1X6	brca_tcga	173	0	0.928996	17.77
TCGA-LL-A5YO	brca_tcga	173	0	0.981508	14.45			TCGA-A8-A082	brca_tcga	172	0	0.928996	18.04
TCGA-D8-A1XZ	brca_tcga	172	0	0.981508	15.31			TCGA-EW-A1IZ	brca_tcga	171	0	0.928996	18.2
TCGA-XX-A899	brca_tcga	171	0	0.981508	15.34			TCGA-BH-A0BD	brca_tcga	170	0	0.928996	18.2
TCGA-BH-A0DP	brca_tcga	170	0	0.981508	15.64			TCGA-S3-A6ZG	brca_tcga	169	0	0.928996	18.46
TCGA-EW-A1J5	brca_tcga	169	0	0.981508	15.67			TCGA-B6-A0WX	brca_tcga	168	1	0.923466	18.5
TCGA-BH-A0DZ	brca_tcga	168	0	0.981508	16.26			TCGA-BH-A8FZ	brca_tcga	167	0	0.923466	18.86
TCGA-D8-A1XQ	brca_tcga	167	0	0.981508	16.39			TCGA-D8-A1JE	brca_tcga	166	0	0.923466	18.89
TCGA-AC-A5EH	brca_tcga	166	0	0.981508	16.79			TCGA-A2-A0T6	brca_tcga	165	0	0.923466	18.89
TCGA-A8-A075	brca_tcga	165	0	0.981508	17.02			TCGA-A8-A07F	brca_tcga	164	0	0.923466	18.96
TCGA-D8-A27N	brca_tcga	164	0	0.981508	17.05			TCGA-D8-A147	brca_tcga	163	0	0.923466	19.19
TCGA-A2-A0T1	brca_tcga	163	0	0.981508	17.12			TCGA-A1-A0SP	brca_tcga	162	0	0.923466	19.19
TCGA-D8-A1J9	brca_tcga	162	0	0.981508	17.48			TCGA-AC-A23C	brca_tcga	161	0	0.923466	19.22
TCGA-D8-A1XM	brca_tcga	161	0	0.981508	17.67			TCGA-S3-AA10	brca_tcga	160	0	0.923466	19.25
TCGA-AO-A1KT	brca_tcga	160	0	0.981508	17.77			TCGA-AR-A1AI	brca_tcga	159	1	0.917658	19.32
TCGA-A2-A25D	brca_tcga	159	0	0.981508	18.13			TCGA-AC-A5XS	brca_tcga	158	0	0.917658	19.32
TCGA-D8-A1JD	brca_tcga	158	0	0.981508	18.13			TCGA-AC-A2QI	brca_tcga	157	0	0.917658	19.32
TCGA-D8-A1X5	brca_tcga	157	0	0.981508	18.56			TCGA-LL-A8F5	brca_tcga	156	0	0.917658	19.58
TCGA-AC-A6IV	brca_tcga	156	0	0.981508	18.66			TCGA-AC-A3W6	brca_tcga	155	0	0.917658	19.78
TCGA-EW-A1J1	brca_tcga	155	0	0.981508	18.89			TCGA-EW-A1PB	brca_tcga	154	0	0.917658	19.97
TCGA-A2-A1G1	brca_tcga	154	0	0.981508	19.19			TCGA-A8-A07E	brca_tcga	153	0	0.917658	19.97
TCGA-A2-A0YK	brca_tcga	153	0	0.981508	19.32			TCGA-D8-A1JL	brca_tcga	152	0	0.917658	20.07
TCGA-LL-A7SZ	brca_tcga	152	0	0.981508	19.51			TCGA-BH-A2L8	brca_tcga	151	0	0.917658	20.11
TCGA-E2-A1L9	brca_tcga	151	0	0.981508	19.65			TCGA-D8-A141	brca_tcga	150	0	0.917658	20.57
TCGA-D8-A1XL	brca_tcga	150	0	0.981508	19.91			TCGA-S3-AA0Z	brca_tcga	149	0	0.917658	20.66
TCGA-A8-A08G	brca_tcga	149	0	0.981508	19.94			TCGA-BH-A42V	brca_tcga	148	0	0.917658	20.86
TCGA-D8-A1JJ	brca_tcga	148	0	0.981508	20.07			TCGA-D8-A1JP	brca_tcga	147	0	0.917658	20.99
TCGA-D8-A1JK	brca_tcga	147	0	0.981508	20.11			TCGA-A8-A0A6	brca_tcga	146	0	0.917658	21.02
TCGA-A2-A1G0	brca_tcga	146	0	0.981508	20.24			TCGA-LD-A66U	brca_tcga	145	0	0.917658	21.22
TCGA-OL-A5S0	brca_tcga	145	0	0.981508	20.37			TCGA-A2-A4RY	brca_tcga	144	0	0.917658	21.29
TCGA-BH-A0AW	brca_tcga	144	0	0.981508	20.43			TCGA-BH-A0BJ	brca_tcga	143	0	0.917658	21.68
TCGA-A2-A0T4	brca_tcga	143	0	0.981508	20.5			TCGA-A7-A26I	brca_tcga	142	0	0.917658	21.71
TCGA-A1-A0SI	brca_tcga	142	0	0.981508	20.86			TCGA-BH-A8G0	brca_tcga	141	0	0.917658	21.75
TCGA-D8-A13Z	brca_tcga	141	0	0.981508	20.86			TCGA-AC-A3QP	brca_tcga	140	0	0.917658	22.17
TCGA-A2-A4S2	brca_tcga	140	0	0.981508	21.12			TCGA-AO-A0J8	brca_tcga	139	0	0.917658	22.34
TCGA-BH-A18H	brca_tcga	139	0	0.981508	21.42			TCGA-A2-A1FZ	brca_tcga	138	0	0.917658	22.44
TCGA-A2-A0SW	brca_tcga	138	1	0.974396	21.45			TCGA-EW-A1P5	brca_tcga	137	0	0.917658	23.09
TCGA-AC-A2B8	brca_tcga	137	1	0.967283	21.48			TCGA-OL-A66I	brca_tcga	136	0	0.917658	23.46
TCGA-A2-A0YH	brca_tcga	136	0	0.967283	21.65			TCGA-A7-A26G	brca_tcga	135	0	0.917658	23.72
TCGA-A2-A4S3	brca_tcga	135	0	0.967283	21.88			TCGA-BH-A0HF	brca_tcga	134	0	0.917658	23.88
TCGA-E9-A1N6	brca_tcga	134	1	0.960065	22.08			TCGA-EW-A1P7	brca_tcga	133	1	0.910758	23.95
TCGA-A7-A2KD	brca_tcga	133	0	0.960065	22.31			TCGA-A2-A4RX	brca_tcga	132	0	0.910758	24.38
TCGA-AC-A23E	brca_tcga	132	0	0.960065	22.93			TCGA-BH-A0EB	brca_tcga	131	0	0.910758	24.47
TCGA-E2-A153	brca_tcga	131	0	0.960065	23.23			TCGA-E9-A24A	brca_tcga	130	0	0.910758	24.54
TCGA-AR-A0TU	brca_tcga	130	0	0.960065	23.29			TCGA-AC-A3YJ	brca_tcga	129	0	0.910758	24.77
TCGA-BH-A5J0	brca_tcga	129	0	0.960065	23.49			TCGA-LL-A440	brca_tcga	128	0	0.910758	24.93
TCGA-D8-A1X9	brca_tcga	128	0	0.960065	23.88			TCGA-EW-A6SB	brca_tcga	127	0	0.910758	24.97
TCGA-A7-A26F	brca_tcga	127	0	0.960065	24.24			TCGA-LL-A50Y	brca_tcga	126	0	0.910758	25.03
TCGA-AR-A0TW	brca_tcga	126	1	0.952445	24.28			TCGA-A2-A0YD	brca_tcga	125	0	0.910758	25.26
TCGA-E2-A1LA	brca_tcga	125	0	0.952445	24.57			TCGA-EW-A1OV	brca_tcga	124	0	0.910758	25.92
TCGA-OL-A5RY	brca_tcga	124	0	0.952445	24.7			TCGA-A7-A13H	brca_tcga	123	1	0.903354	26.12
TCGA-E9-A1QZ	brca_tcga	123	0	0.952445	24.8			TCGA-AO-A0JG	brca_tcga	122	0	0.903354	26.22
TCGA-A8-A07U	brca_tcga	122	0	0.952445	24.97			TCGA-E9-A5FK	brca_tcga	121	0	0.903354	26.68
TCGA-A8-A09Q	brca_tcga	121	0	0.952445	25			TCGA-AQ-A04J	brca_tcga	120	0	0.903354	26.91
TCGA-E2-A159	brca_tcga	120	0	0.952445	25.03			TCGA-A2-A4S1	brca_tcga	119	0	0.903354	26.94
TCGA-BH-A0AY	brca_tcga	119	0	0.952445	25.53			TCGA-E2-A1B6	brca_tcga	118	0	0.903354	28.48
TCGA-D8-A1X8	brca_tcga	118	0	0.952445	25.72			TCGA-EW-A1J6	brca_tcga	117	0	0.903354	28.75
TCGA-EW-A2FV	brca_tcga	117	0	0.952445	25.89			TCGA-E2-A10F	brca_tcga	116	0	0.903354	28.84
TCGA-BH-A202	brca_tcga	116	0	0.952445	26.12			TCGA-BH-A0DI	brca_tcga	115	0	0.903354	29.96
TCGA-A2-A0YC	brca_tcga	115	1	0.944163	26.22			TCGA-E9-A3QA	brca_tcga	114	0	0.903354	30.16
TCGA-BH-A0HB	brca_tcga	114	0	0.944163	26.48			TCGA-EW-A6SC	brca_tcga	113	0	0.903354	31.27
TCGA-E2-A108	brca_tcga	113	0	0.944163	27.5			TCGA-A2-A0YM	brca_tcga	112	0	0.903354	31.7
TCGA-E2-A1IJ	brca_tcga	112	0	0.944163	28.42			TCGA-AR-A5QM	brca_tcga	111	1	0.895215	31.8
TCGA-LL-A442	brca_tcga	111	0	0.944163	29.2			TCGA-E2-A14R	brca_tcga	110	1	0.887077	31.9
TCGA-EW-A1P4	brca_tcga	110	0	0.944163	29.8			TCGA-E2-A14X	brca_tcga	109	0	0.887077	31.93
TCGA-A8-A08P	brca_tcga	109	0	0.944163	30.98			TCGA-BH-A0BC	brca_tcga	108	0	0.887077	32
TCGA-A2-A0EV	brca_tcga	108	0	0.944163	31.8			TCGA-AC-A3BB	brca_tcga	107	0	0.887077	32.42
TCGA-E9-A227	brca_tcga	107	0	0.944163	32.03			TCGA-B6-A3ZX	brca_tcga	106	1	0.878709	32.65
TCGA-E2-A1B5	brca_tcga	106	0	0.944163	32.33			TCGA-LL-A441	brca_tcga	105	0	0.878709	32.72
TCGA-AQ-A1H3	brca_tcga	105	0	0.944163	32.49			TCGA-E9-A1N4	brca_tcga	104	0	0.878709	32.85
TCGA-E9-A3Q9	brca_tcga	104	0	0.944163	32.88			TCGA-A7-A0DB	brca_tcga	103	0	0.878709	33.08
TCGA-A8-A08F	brca_tcga	103	0	0.944163	32.98			TCGA-E2-A14S	brca_tcga	102	0	0.878709	33.15
TCGA-A8-A09M	brca_tcga	102	0	0.944163	33.05			TCGA-E2-A1II	brca_tcga	101	0	0.878709	33.67
TCGA-EW-A6SD	brca_tcga	101	0	0.944163	33.18			TCGA-A8-A07C	brca_tcga	100	0	0.878709	33.97
TCGA-EW-A1P1	brca_tcga	100	1	0.934721	33.31			TCGA-E2-A2P6	brca_tcga	99	0	0.878709	34.53
TCGA-E2-A1IH	brca_tcga	99	0	0.934721	33.71			TCGA-E2-A573	brca_tcga	98	0	0.878709	34.89
TCGA-A2-A0D2	brca_tcga	98	0	0.934721	33.74			TCGA-AO-A0J9	brca_tcga	97	1	0.86965	35.02
TCGA-EW-A3E8	brca_tcga	97	0	0.934721	34			TCGA-A2-A3XY	brca_tcga	96	1	0.860591	35.22
TCGA-A7-A0CG	brca_tcga	96	0	0.934721	34.26			TCGA-E9-A1NE	brca_tcga	95	0	0.860591	35.74
TCGA-BH-A18I	brca_tcga	95	0	0.934721	35.91			TCGA-A2-A3KC	brca_tcga	94	0	0.860591	36.2
TCGA-A2-A04Y	brca_tcga	94	0	0.934721	36.1			TCGA-OL-A5RW	brca_tcga	93	0	0.860591	36.33
TCGA-E9-A1NA	brca_tcga	93	0	0.934721	36.53			TCGA-BH-A0C1	brca_tcga	92	1	0.851237	36.89
TCGA-E9-A1N5	brca_tcga	92	0	0.934721	36.79			TCGA-AO-A0J6	brca_tcga	91	0	0.851237	37.45
TCGA-E9-A229	brca_tcga	91	0	0.934721	37.71			TCGA-AR-A2LN	brca_tcga	90	0	0.851237	38.14
TCGA-A8-A0AD	brca_tcga	90	0	0.934721	38.01			TCGA-AR-A2LO	brca_tcga	89	0	0.851237	39.36
TCGA-E9-A22A	brca_tcga	89	0	0.934721	39.06			TCGA-E9-A1NC	brca_tcga	88	0	0.851237	39.52
TCGA-A1-A0SN	brca_tcga	88	0	0.934721	39.29			TCGA-EW-A1IX	brca_tcga	87	0	0.851237	39.68
TCGA-BH-A0B3	brca_tcga	87	0	0.934721	39.52			TCGA-A8-A08Z	brca_tcga	86	0	0.851237	39.98
TCGA-OL-A5RU	brca_tcga	86	0	0.934721	40.05			TCGA-E2-A10C	brca_tcga	85	0	0.851237	40.08
TCGA-AR-A2LQ	brca_tcga	85	0	0.934721	40.51			TCGA-EW-A1OZ	brca_tcga	84	0	0.851237	40.37
TCGA-E9-A22D	brca_tcga	84	0	0.934721	41			TCGA-AC-A2FB	brca_tcga	83	0	0.851237	40.54
TCGA-E9-A1ND	brca_tcga	83	0	0.934721	41.59			TCGA-A2-A0SX	brca_tcga	82	1	0.840856	40.7
TCGA-E9-A22E	brca_tcga	82	0	0.934721	41.69			TCGA-D8-A1XW	brca_tcga	81	0	0.840856	43
TCGA-BH-A0C0	brca_tcga	81	0	0.934721	41.72			TCGA-E2-A3DX	brca_tcga	80	0	0.840856	43.53
TCGA-E9-A228	brca_tcga	80	0	0.934721	42.21			TCGA-A2-A0SY	brca_tcga	79	0	0.840856	44.25
TCGA-BH-A0W5	brca_tcga	79	0	0.934721	42.31			TCGA-GM-A2D9	brca_tcga	78	1	0.830075	44.38
TCGA-A2-A25B	brca_tcga	78	1	0.922738	42.38			TCGA-BH-A0W7	brca_tcga	77	0	0.830075	44.78
TCGA-AR-A2LK	brca_tcga	77	1	0.910754	42.84			TCGA-A1-A0SF	brca_tcga	76	0	0.830075	48.06
TCGA-A2-A0EW	brca_tcga	76	1	0.898771	44.45			TCGA-5L-AAT1	brca_tcga	75	0	0.830075	48.32
TCGA-A8-A07Z	brca_tcga	75	0	0.898771	45.04			TCGA-3C-AALJ	brca_tcga	74	0	0.830075	48.42
TCGA-A8-A09I	brca_tcga	74	0	0.898771	45.04			TCGA-5L-AAT0	brca_tcga	73	0	0.830075	48.52
TCGA-B6-A0IN	brca_tcga	73	1	0.886459	46.39			TCGA-A2-A3XZ	brca_tcga	72	0	0.830075	50.33
TCGA-A1-A0SH	brca_tcga	72	0	0.886459	47.21			TCGA-AO-A0JC	brca_tcga	71	0	0.830075	50.82
TCGA-A2-A0YI	brca_tcga	71	0	0.886459	49.44			TCGA-BH-A0B9	brca_tcga	70	0	0.830075	51.64
TCGA-BH-A0BV	brca_tcga	70	0	0.886459	49.9			TCGA-WT-AB41	brca_tcga	69	0	0.830075	52.92
TCGA-A8-A09D	brca_tcga	69	0	0.886459	50			TCGA-BH-A0HA	brca_tcga	68	0	0.830075	52.92
TCGA-A2-A0YF	brca_tcga	68	0	0.886459	50.43			TCGA-AO-A03U	brca_tcga	67	1	0.817686	53.02
TCGA-AO-A0JB	brca_tcga	67	0	0.886459	50.66			TCGA-A2-A0CZ	brca_tcga	66	0	0.817686	53.09
TCGA-A2-A3Y0	brca_tcga	66	0	0.886459	50.79			TCGA-BH-A0H5	brca_tcga	65	0	0.817686	53.22
TCGA-AO-A0J4	brca_tcga	65	0	0.886459	52.14			TCGA-AR-A256	brca_tcga	64	1	0.80491	53.88
TCGA-A2-A259	brca_tcga	64	0	0.886459	52.43			TCGA-D8-A1XO	brca_tcga	63	0	0.80491	55.26
TCGA-AR-A0U2	brca_tcga	63	1	0.872388	52.86			TCGA-D8-A1JB	brca_tcga	62	0	0.80491	55.45
TCGA-D8-A1JG	brca_tcga	62	0	0.872388	52.96			TCGA-E2-A15I	brca_tcga	61	0	0.80491	55.58
TCGA-E2-A1L7	brca_tcga	61	1	0.858086	53.19			TCGA-A2-A3XW	brca_tcga	60	0	0.80491	56.24
TCGA-E2-A1B0	brca_tcga	60	0	0.858086	53.58			TCGA-OL-A5D7	brca_tcga	59	0	0.80491	58.48
TCGA-A8-A076	brca_tcga	59	0	0.858086	53.94			TCGA-BH-A0AV	brca_tcga	58	0	0.80491	59.79
TCGA-EW-A2FR	brca_tcga	58	0	0.858086	54.96			TCGA-A2-A1FX	brca_tcga	57	0	0.80491	60.68
TCGA-A2-A04X	brca_tcga	57	0	0.858086	55.39			TCGA-E2-A1IO	brca_tcga	56	0	0.80491	60.94
TCGA-BH-A0BQ	brca_tcga	56	1	0.842764	56.14			TCGA-BH-A0BG	brca_tcga	55	0	0.80491	61.47
TCGA-A2-A0CX	brca_tcga	55	0	0.842764	56.77			TCGA-AO-A0JJ	brca_tcga	54	0	0.80491	61.99
TCGA-E2-A1IK	brca_tcga	54	0	0.842764	59.13			TCGA-E2-A150	brca_tcga	53	0	0.80491	63.57
TCGA-AO-A03M	brca_tcga	53	0	0.842764	61.3			TCGA-AR-A2LL	brca_tcga	52	0	0.80491	66.1
TCGA-AO-A1KQ	brca_tcga	52	0	0.842764	61.83			TCGA-GM-A3XN	brca_tcga	51	0	0.80491	66.33
TCGA-BH-A0AU	brca_tcga	51	0	0.842764	62.88			TCGA-BH-A0DG	brca_tcga	50	0	0.80491	67.05
TCGA-A2-A0EY	brca_tcga	50	0	0.842764	63.24			TCGA-BH-A0DV	brca_tcga	49	0	0.80491	67.81
TCGA-AR-A0TX	brca_tcga	49	0	0.842764	64.78			TCGA-B6-A408	brca_tcga	48	0	0.80491	68.07
TCGA-AO-A0JF	brca_tcga	48	0	0.842764	65.05			TCGA-AO-A03R	brca_tcga	47	0	0.80491	68.69
TCGA-AR-A0U0	brca_tcga	47	0	0.842764	65.31			TCGA-BH-A0B5	brca_tcga	46	0	0.80491	70.17
TCGA-B6-A0WY	brca_tcga	46	1	0.824443	66.06			TCGA-GM-A2DF	brca_tcga	45	0	0.80491	70.8
TCGA-B6-A0RS	brca_tcga	45	1	0.806122	67.05			TCGA-A2-A0ES	brca_tcga	44	0	0.80491	71.94
TCGA-GM-A3XL	brca_tcga	44	0	0.806122	69.25			TCGA-GM-A2DH	brca_tcga	43	0	0.80491	72.04
TCGA-AO-A12E	brca_tcga	43	0	0.806122	70.37			TCGA-A2-A04T	brca_tcga	42	0	0.80491	73.78
TCGA-BH-A0DX	brca_tcga	42	0	0.806122	70.83			TCGA-AC-A23G	brca_tcga	41	0	0.80491	73.85
TCGA-AR-A255	brca_tcga	41	0	0.806122	70.99			TCGA-AC-A2FO	brca_tcga	40	0	0.80491	74.08
TCGA-GM-A4E0	brca_tcga	40	0	0.806122	71.98			TCGA-BH-A0BL	brca_tcga	39	0	0.80491	74.84
TCGA-BH-A0BO	brca_tcga	39	0	0.806122	72.17			TCGA-E2-A1AZ	brca_tcga	38	0	0.80491	76.51
TCGA-BH-A0BZ	brca_tcga	38	0	0.806122	74.08			TCGA-BH-A0BW	brca_tcga	37	0	0.80491	77.89
TCGA-GM-A2DD	brca_tcga	37	0	0.806122	74.97			TCGA-BH-A0DL	brca_tcga	36	0	0.80491	78.22
TCGA-AR-A0TV	brca_tcga	36	0	0.806122	75.16			TCGA-A2-A04Q	brca_tcga	35	0	0.80491	78.35
TCGA-E2-A14T	brca_tcga	35	0	0.806122	75.92			TCGA-BH-A0DT	brca_tcga	34	0	0.80491	78.94
TCGA-BH-A0BR	brca_tcga	34	0	0.806122	76.54			TCGA-BH-A0B6	brca_tcga	33	0	0.80491	81.57
TCGA-AO-A0JE	brca_tcga	33	0	0.806122	76.71			TCGA-AC-A2FE	brca_tcga	32	1	0.779756	82
TCGA-BH-A0DE	brca_tcga	32	0	0.806122	77.92			TCGA-AR-A0TS	brca_tcga	31	0	0.779756	84.03
TCGA-A2-A0EQ	brca_tcga	31	0	0.806122	79.7			TCGA-AR-A24O	brca_tcga	30	1	0.753765	84.13
TCGA-A2-A0EO	brca_tcga	30	0	0.806122	80.22			TCGA-GM-A2DI	brca_tcga	29	0	0.753765	85.09
TCGA-BH-A0B0	brca_tcga	29	0	0.806122	81.37			TCGA-B6-A401	brca_tcga	28	0	0.753765	85.28
TCGA-AO-A12D	brca_tcga	28	0	0.806122	82.62			TCGA-GM-A2DO	brca_tcga	27	0	0.753765	85.28
TCGA-BH-A0B7	brca_tcga	27	0	0.806122	84.07			TCGA-PE-A5DE	brca_tcga	26	0	0.753765	86.89
TCGA-AR-A254	brca_tcga	26	0	0.806122	85.58			TCGA-E2-A1B1	brca_tcga	25	0	0.753765	87.16
TCGA-AR-A1AO	brca_tcga	25	0	0.806122	86.01			TCGA-A2-A0CQ	brca_tcga	24	0	0.753765	88.53
TCGA-AR-A1AX	brca_tcga	24	0	0.806122	86.37			TCGA-B6-A0RT	brca_tcga	23	0	0.753765	89.39
TCGA-AR-A2LJ	brca_tcga	23	0	0.806122	86.47			TCGA-A2-A3XT	brca_tcga	22	0	0.753765	91
TCGA-AR-A1AW	brca_tcga	22	0	0.806122	86.47			TCGA-B6-A0RP	brca_tcga	21	1	0.717871	91.56
TCGA-GM-A2DK	brca_tcga	21	0	0.806122	86.89			TCGA-AR-A1AL	brca_tcga	20	0	0.717871	97.6
TCGA-BH-A0C3	brca_tcga	20	1	0.765816	87.84			TCGA-AR-A24S	brca_tcga	19	0	0.717871	97.77
TCGA-AR-A250	brca_tcga	19	0	0.765816	88.93			TCGA-A2-A0CV	brca_tcga	18	0	0.717871	98.92
TCGA-AC-A2FF	brca_tcga	18	0	0.765816	90.64			TCGA-A2-A0CL	brca_tcga	17	0	0.717871	99.05
TCGA-AR-A252	brca_tcga	17	0	0.765816	93.23			TCGA-A2-A0ST	brca_tcga	16	0	0.717871	99.11
TCGA-AR-A1AP	brca_tcga	16	0	0.765816	93.82			TCGA-AR-A1AQ	brca_tcga	15	0	0.717871	99.24
TCGA-AR-A1AN	brca_tcga	15	0	0.765816	95.93			TCGA-AR-A1AJ	brca_tcga	14	0	0.717871	100.92
TCGA-AR-A0TQ	brca_tcga	14	0	0.765816	98.26			TCGA-E2-A1LI	brca_tcga	13	0	0.717871	102.53
TCGA-GM-A2DN	brca_tcga	13	0	0.765816	101.54			TCGA-AR-A24V	brca_tcga	12	0	0.717871	105.22
TCGA-AR-A24U	brca_tcga	12	0	0.765816	102.76			TCGA-E2-A1LH	brca_tcga	11	0	0.717871	106.67
TCGA-AR-A1AK	brca_tcga	11	0	0.765816	103.78			TCGA-AO-A128	brca_tcga	10	0	0.717871	106.7
TCGA-AR-A24Q	brca_tcga	10	0	0.765816	104.2			TCGA-AR-A0U4	brca_tcga	9	0	0.717871	107.13
TCGA-GM-A2DM	brca_tcga	9	0	0.765816	105.98			TCGA-A2-A25A	brca_tcga	8	0	0.717871	107.62
TCGA-AR-A0TT	brca_tcga	8	0	0.765816	108.94			TCGA-A2-A0CR	brca_tcga	7	0	0.717871	107.85
TCGA-GM-A2DL	brca_tcga	7	0	0.765816	115.6			TCGA-AO-A129	brca_tcga	6	0	0.717871	107.95
TCGA-A2-A0EP	brca_tcga	6	0	0.765816	118.36			TCGA-Z7-A8R5	brca_tcga	5	1	0.574297	107.98
TCGA-3C-AALI	brca_tcga	5	0	0.765816	131.57			TCGA-GI-A2C9	brca_tcga	4	0	0.574297	109.79
TCGA-A2-A0EN	brca_tcga	4	0	0.765816	134.3			TCGA-BH-A42U	brca_tcga	3	0	0.574297	110.51
TCGA-AR-A24H	brca_tcga	3	0	0.765816	160.78			TCGA-B6-A0I2	brca_tcga	2	0	0.574297	143.27
TCGA-B6-A0IJ	brca_tcga	2	0	0.765816	233.44			TCGA-GM-A2DA	brca_tcga	1	1	0	214.72
TCGA-B6-A0I5	brca_tcga	1	0	0.765816	281.08

## Sheet: DFS_CD4 low with SCD
Disease Free
SCD: EXP>=0.055								SCD: EXP<0.055
SCD high, n=253								SCD low, n=255
Case ID	Study ID	Number at Risk	Status	Survival Rate	Time (months)			Case ID	Study ID	Number at Risk	Status	Survival Rate	Time (months)
TCGA-A8-A06N	brca_tcga	253	0	1	0			TCGA-A8-A083	brca_tcga	255	0	1	0
TCGA-C8-A133	brca_tcga	252	0	1	0			TCGA-PL-A8LY	brca_tcga	254	0	1	0.26
TCGA-C8-A12T	brca_tcga	251	0	1	0			TCGA-AN-A0XP	brca_tcga	253	0	1	0.3
TCGA-PL-A8LX	brca_tcga	250	0	1	0.16			TCGA-AN-A0AR	brca_tcga	252	0	1	0.33
TCGA-C8-A1HJ	brca_tcga	249	0	1	0.16			TCGA-AN-A03Y	brca_tcga	251	0	1	0.33
TCGA-AN-A0AM	brca_tcga	248	0	1	0.16			TCGA-AN-A0XT	brca_tcga	250	0	1	0.33
TCGA-AN-A041	brca_tcga	247	0	1	0.23			TCGA-AN-A0XR	brca_tcga	249	0	1	0.33
TCGA-AN-A0FV	brca_tcga	246	0	1	0.33			TCGA-AN-A0FZ	brca_tcga	248	0	1	0.33
TCGA-AN-A03X	brca_tcga	245	0	1	0.33			TCGA-AN-A0FX	brca_tcga	247	0	1	0.33
TCGA-AN-A0XU	brca_tcga	244	0	1	0.33			TCGA-AN-A0FW	brca_tcga	246	0	1	0.36
TCGA-AN-A0FY	brca_tcga	243	0	1	0.33			TCGA-AN-A0G0	brca_tcga	245	0	1	0.53
TCGA-AN-A0AT	brca_tcga	242	0	1	0.33			TCGA-E9-A5FL	brca_tcga	244	0	1	0.79
TCGA-E9-A244	brca_tcga	241	0	1	0.69			TCGA-E9-A1RD	brca_tcga	243	0	1	1.12
TCGA-A8-A09N	brca_tcga	240	0	1	1.02			TCGA-AC-A8OR	brca_tcga	242	0	1	1.31
TCGA-A8-A09C	brca_tcga	239	0	1	1.02			TCGA-AC-A6NO	brca_tcga	241	0	1	1.68
TCGA-A8-A06Z	brca_tcga	238	0	1	1.02			TCGA-AN-A04D	brca_tcga	240	0	1	1.71
TCGA-A8-A06Q	brca_tcga	237	0	1	1.02			TCGA-AN-A04C	brca_tcga	239	0	1	1.77
TCGA-D8-A27P	brca_tcga	236	0	1	1.61			TCGA-BH-A0HL	brca_tcga	238	0	1	2.37
TCGA-LL-A6FQ	brca_tcga	235	0	1	2.63			TCGA-AQ-A54N	brca_tcga	237	0	1	2.56
TCGA-E2-A10A	brca_tcga	234	1	0.995726	3.02			TCGA-HN-A2NL	brca_tcga	236	0	1	2.6
TCGA-BH-A0E0	brca_tcga	233	0	0.995726	4.4			TCGA-AR-A24P	brca_tcga	235	0	1	2.76
TCGA-AN-A0XV	brca_tcga	232	0	0.995726	5.32			TCGA-AN-A04A	brca_tcga	234	0	1	2.96
TCGA-AN-A0XL	brca_tcga	231	0	0.995726	5.35			TCGA-E9-A1R5	brca_tcga	233	0	1	3.02
TCGA-A7-A3RF	brca_tcga	230	1	0.991397	6.31			TCGA-BH-A0DQ	brca_tcga	232	0	1	3.22
TCGA-AN-A0FT	brca_tcga	229	0	0.991397	7.03			TCGA-E2-A1IL	brca_tcga	231	0	1	3.88
TCGA-AN-A0AK	brca_tcga	228	0	0.991397	7.36			TCGA-C8-A137	brca_tcga	230	1	0.995652	4.47
TCGA-A1-A0SM	brca_tcga	227	0	0.991397	7.95			TCGA-BH-A18G	brca_tcga	229	0	0.995652	4.89
TCGA-E9-A1NI	brca_tcga	226	0	0.991397	9.86			TCGA-E2-A1LK	brca_tcga	228	1	0.991285	5.09
TCGA-A8-A09A	brca_tcga	225	0	0.991397	9.99			TCGA-BH-A0HK	brca_tcga	227	0	0.991285	5.85
TCGA-A7-A6VX	brca_tcga	224	0	0.991397	10.41			TCGA-EW-A1PC	brca_tcga	226	0	0.991285	6.14
TCGA-C8-A1HL	brca_tcga	223	0	0.991397	10.41			TCGA-E2-A10B	brca_tcga	225	1	0.98688	6.41
TCGA-E2-A1IU	brca_tcga	222	0	0.991397	11.07			TCGA-AN-A0FD	brca_tcga	224	0	0.98688	6.44
TCGA-E9-A1R6	brca_tcga	221	0	0.991397	11.14			TCGA-AN-A0FS	brca_tcga	223	0	0.98688	6.9
TCGA-C8-A1HI	brca_tcga	220	0	0.991397	11.27			TCGA-AN-A0FK	brca_tcga	222	0	0.98688	7
TCGA-AO-A1KS	brca_tcga	219	0	0.991397	11.5			TCGA-E9-A249	brca_tcga	221	0	0.98688	7.13
TCGA-JL-A3YX	brca_tcga	218	0	0.991397	11.56			TCGA-A2-A4RW	brca_tcga	220	0	0.98688	7.29
TCGA-C8-A12P	brca_tcga	217	0	0.991397	11.76			TCGA-AN-A0FL	brca_tcga	219	0	0.98688	7.59
TCGA-C8-A12L	brca_tcga	216	0	0.991397	11.93			TCGA-AN-A0FJ	brca_tcga	218	0	0.98688	7.95
TCGA-A8-A09B	brca_tcga	215	0	0.991397	11.99			TCGA-A8-A091	brca_tcga	217	1	0.982332	7.98
TCGA-D8-A1JF	brca_tcga	214	0	0.991397	12.02			TCGA-A8-A07S	brca_tcga	216	0	0.982332	7.98
TCGA-C8-A1HK	brca_tcga	213	0	0.991397	12.02			TCGA-AC-A7VB	brca_tcga	215	0	0.982332	8.21
TCGA-C8-A130	brca_tcga	212	0	0.991397	12.16			TCGA-E2-A56Z	brca_tcga	214	0	0.982332	8.28
TCGA-EW-A1IW	brca_tcga	211	0	0.991397	12.19			TCGA-LL-A5YM	brca_tcga	213	1	0.97772	8.48
TCGA-C8-A1HO	brca_tcga	210	0	0.991397	12.32			TCGA-A1-A0SB	brca_tcga	212	0	0.97772	8.51
TCGA-AN-A0XO	brca_tcga	209	0	0.991397	12.32			TCGA-A8-A07R	brca_tcga	211	0	0.97772	8.97
TCGA-LL-A7T0	brca_tcga	208	0	0.991397	12.35			TCGA-A7-A6VW	brca_tcga	210	0	0.97772	9.36
TCGA-C8-A12Z	brca_tcga	207	0	0.991397	12.55			TCGA-BH-A0E6	brca_tcga	209	0	0.97772	9.63
TCGA-C8-A12X	brca_tcga	206	0	0.991397	12.65			TCGA-5T-A9QA	brca_tcga	208	0	0.97772	9.95
TCGA-C8-A12U	brca_tcga	205	0	0.991397	12.65			TCGA-A7-A3J0	brca_tcga	207	0	0.97772	10.28
TCGA-BH-A0HU	brca_tcga	204	0	0.991397	12.88			TCGA-A7-A3IZ	brca_tcga	206	0	0.97772	10.58
TCGA-E2-A15H	brca_tcga	203	0	0.991397	12.91			TCGA-A7-A5ZW	brca_tcga	205	0	0.97772	10.71
TCGA-C8-A26Y	brca_tcga	202	0	0.991397	12.94			TCGA-BH-A0GZ	brca_tcga	204	0	0.97772	10.78
TCGA-C8-A1HN	brca_tcga	201	0	0.991397	12.94			TCGA-A8-A07P	brca_tcga	203	0	0.97772	10.97
TCGA-A8-A086	brca_tcga	200	0	0.991397	13.01			TCGA-A7-A5ZX	brca_tcga	202	0	0.97772	11.04
TCGA-D8-A1JT	brca_tcga	199	0	0.991397	13.3			TCGA-W8-A86G	brca_tcga	201	0	0.97772	11.4
TCGA-C8-A131	brca_tcga	198	0	0.991397	13.5			TCGA-C8-A12M	brca_tcga	200	0	0.97772	11.76
TCGA-GM-A5PV	brca_tcga	197	0	0.991397	13.53			TCGA-A7-A426	brca_tcga	199	0	0.97772	11.96
TCGA-A1-A0SJ	brca_tcga	196	0	0.991397	13.67			TCGA-D8-A1JS	brca_tcga	198	0	0.97772	12.19
TCGA-E2-A15S	brca_tcga	195	0	0.991397	14.06			TCGA-E9-A295	brca_tcga	197	0	0.97772	12.32
TCGA-D8-A1JA	brca_tcga	194	1	0.986287	14.16			TCGA-C8-A1HE	brca_tcga	196	0	0.97772	12.32
TCGA-A1-A0SG	brca_tcga	193	0	0.986287	14.26			TCGA-D8-A27V	brca_tcga	195	0	0.97772	12.52
TCGA-A1-A0SD	brca_tcga	192	0	0.986287	14.36			TCGA-C8-A3M8	brca_tcga	194	0	0.97772	12.94
TCGA-LL-A740	brca_tcga	191	0	0.986287	14.49			TCGA-A8-A0A4	brca_tcga	193	0	0.97772	13.01
TCGA-D8-A1XK	brca_tcga	190	0	0.986287	14.49			TCGA-D8-A27H	brca_tcga	192	0	0.97772	13.04
TCGA-B6-A0WW	brca_tcga	189	1	0.981069	14.68			TCGA-D8-A140	brca_tcga	191	0	0.97772	13.24
TCGA-A8-A084	brca_tcga	188	0	0.981069	15.05			TCGA-LD-A7W6	brca_tcga	190	0	0.97772	13.27
TCGA-D8-A1XV	brca_tcga	187	0	0.981069	15.14			TCGA-D8-A145	brca_tcga	189	0	0.97772	13.47
TCGA-EW-A6S9	brca_tcga	186	0	0.981069	15.21			TCGA-BH-A0HP	brca_tcga	188	0	0.97772	13.6
TCGA-D8-A1XF	brca_tcga	185	0	0.981069	15.21			TCGA-AC-A62X	brca_tcga	187	0	0.97772	13.7
TCGA-C8-A26Z	brca_tcga	184	0	0.981069	15.44			TCGA-A7-A4SB	brca_tcga	186	0	0.97772	13.73
TCGA-BH-A0E1	brca_tcga	183	0	0.981069	15.67			TCGA-S3-AA11	brca_tcga	185	0	0.97772	13.83
TCGA-D8-A1JC	brca_tcga	182	0	0.981069	15.77			TCGA-EW-A1PD	brca_tcga	184	0	0.97772	13.93
TCGA-B6-A0IK	brca_tcga	181	1	0.975648	16.06			TCGA-D8-A143	brca_tcga	183	0	0.97772	14.16
TCGA-D8-A1XS	brca_tcga	180	0	0.975648	16.29			TCGA-BH-A0E2	brca_tcga	182	0	0.97772	14.29
TCGA-E2-A1BC	brca_tcga	179	0	0.975648	16.46			TCGA-A7-A4SC	brca_tcga	181	0	0.97772	14.65
TCGA-D8-A1XY	brca_tcga	178	0	0.975648	16.52			TCGA-A7-A56D	brca_tcga	180	0	0.97772	14.72
TCGA-EW-A1J3	brca_tcga	177	0	0.975648	16.56			TCGA-D8-A1XG	brca_tcga	179	0	0.97772	14.72
TCGA-D8-A1X7	brca_tcga	176	0	0.975648	16.72			TCGA-E2-A158	brca_tcga	178	0	0.97772	14.78
TCGA-EW-A6SA	brca_tcga	175	0	0.975648	16.75			TCGA-AC-A5XU	brca_tcga	177	0	0.97772	14.95
TCGA-C8-A273	brca_tcga	174	0	0.975648	16.85			TCGA-B6-A409	brca_tcga	176	1	0.972165	14.98
TCGA-UL-AAZ6	brca_tcga	173	0	0.975648	17.02			TCGA-AC-A3TN	brca_tcga	175	0	0.972165	14.98
TCGA-D8-A1XD	brca_tcga	172	0	0.975648	17.15			TCGA-BH-A0H0	brca_tcga	174	0	0.972165	15.14
TCGA-A2-A25C	brca_tcga	171	0	0.975648	17.18			TCGA-AC-A3W7	brca_tcga	173	0	0.972165	15.47
TCGA-E9-A2JS	brca_tcga	170	1	0.969909	17.21			TCGA-AQ-A1H2	brca_tcga	172	0	0.972165	15.6
TCGA-A2-A1FW	brca_tcga	169	0	0.969909	17.35			TCGA-D8-A1XR	brca_tcga	171	0	0.972165	15.83
TCGA-S3-AA14	brca_tcga	168	0	0.969909	17.38			TCGA-D8-A27F	brca_tcga	170	0	0.972165	16.03
TCGA-D8-A27E	brca_tcga	167	0	0.969909	17.41			TCGA-LL-A6FR	brca_tcga	169	0	0.972165	16.06
TCGA-E2-A9RU	brca_tcga	166	0	0.969909	17.67			TCGA-B6-A0X1	brca_tcga	168	1	0.966378	16.1
TCGA-AR-A0TY	brca_tcga	165	1	0.964031	17.87			TCGA-A2-A1G6	brca_tcga	167	0	0.966378	16.46
TCGA-D8-A1XB	brca_tcga	164	0	0.964031	18.13			TCGA-C8-A274	brca_tcga	166	0	0.966378	16.69
TCGA-A1-A0SQ	brca_tcga	163	0	0.964031	18.2			TCGA-BH-A0HN	brca_tcga	165	0	0.966378	16.95
TCGA-A2-A0YJ	brca_tcga	162	1	0.95808	18.36			TCGA-A8-A0AB	brca_tcga	164	0	0.966378	17.02
TCGA-EW-A1P6	brca_tcga	161	0	0.95808	18.46			TCGA-LL-A5YL	brca_tcga	163	0	0.966378	17.05
TCGA-D8-A3Z6	brca_tcga	160	0	0.95808	18.5			TCGA-E2-A15D	brca_tcga	162	0	0.966378	17.28
TCGA-S3-AA12	brca_tcga	159	0	0.95808	18.86			TCGA-OL-A66O	brca_tcga	161	0	0.966378	17.35
TCGA-A8-A07G	brca_tcga	158	0	0.95808	18.96			TCGA-A2-A0T5	brca_tcga	160	0	0.966378	17.44
TCGA-A8-A09T	brca_tcga	157	0	0.95808	19.02			TCGA-A2-A0T0	brca_tcga	159	0	0.966378	17.51
TCGA-A8-A0A2	brca_tcga	156	0	0.95808	19.02			TCGA-A7-A4SF	brca_tcga	158	0	0.966378	17.9
TCGA-D8-A1JM	brca_tcga	155	0	0.95808	19.38			TCGA-A8-A093	brca_tcga	157	0	0.966378	17.94
TCGA-A2-A1G4	brca_tcga	154	0	0.95808	19.55			TCGA-A8-A06R	brca_tcga	156	0	0.966378	17.97
TCGA-E2-A15P	brca_tcga	153	0	0.95808	19.55			TCGA-GM-A5PX	brca_tcga	155	0	0.966378	18.1
TCGA-AO-A0J7	brca_tcga	152	0	0.95808	20.3			TCGA-E2-A15G	brca_tcga	154	0	0.966378	18.2
TCGA-A7-A26J	brca_tcga	151	0	0.95808	20.6			TCGA-A2-A0YE	brca_tcga	153	0	0.966378	18.2
TCGA-E2-A15E	brca_tcga	150	0	0.95808	20.7			TCGA-A7-A13E	brca_tcga	152	1	0.96002	18.27
TCGA-A2-A0T7	brca_tcga	149	0	0.95808	20.73			TCGA-BH-A5IZ	brca_tcga	151	0	0.96002	18.63
TCGA-E2-A155	brca_tcga	148	0	0.95808	21.02			TCGA-S3-A6ZF	brca_tcga	150	0	0.96002	18.79
TCGA-S3-A6ZH	brca_tcga	147	0	0.95808	21.06			TCGA-EW-A1PA	brca_tcga	149	0	0.96002	18.89
TCGA-D8-A146	brca_tcga	146	0	0.95808	21.12			TCGA-E9-A1NH	brca_tcga	148	0	0.96002	18.92
TCGA-A7-A4SE	brca_tcga	145	0	0.95808	21.16			TCGA-D8-A1JI	brca_tcga	147	0	0.96002	18.96
TCGA-E9-A1RG	brca_tcga	144	0	0.95808	21.25			TCGA-A7-A13G	brca_tcga	146	1	0.953445	19.25
TCGA-E2-A15F	brca_tcga	143	0	0.95808	21.62			TCGA-E2-A154	brca_tcga	145	0	0.953445	19.42
TCGA-D8-A1XJ	brca_tcga	142	0	0.95808	21.81			TCGA-E2-A2P5	brca_tcga	144	1	0.946824	19.61
TCGA-A2-A0YG	brca_tcga	141	0	0.95808	21.88			TCGA-OL-A6VQ	brca_tcga	143	0	0.946824	19.71
TCGA-EW-A2FW	brca_tcga	140	0	0.95808	22.08			TCGA-EW-A1PH	brca_tcga	142	0	0.946824	19.94
TCGA-E2-A1IN	brca_tcga	139	0	0.95808	22.17			TCGA-AC-A8OP	brca_tcga	141	0	0.946824	20.17
TCGA-OL-A5RZ	brca_tcga	138	0	0.95808	22.31			TCGA-C8-A26V	brca_tcga	140	0	0.946824	20.24
TCGA-BH-A0WA	brca_tcga	137	0	0.95808	23.03			TCGA-D8-A1JN	brca_tcga	139	0	0.946824	20.37
TCGA-BH-A0H7	brca_tcga	136	0	0.95808	23.06			TCGA-BH-A0HI	brca_tcga	138	0	0.946824	20.37
TCGA-A2-A1FV	brca_tcga	135	0	0.95808	23.46			TCGA-AO-A1KO	brca_tcga	137	0	0.946824	20.43
TCGA-B6-A0X4	brca_tcga	134	1	0.95093	23.52			TCGA-E2-A15L	brca_tcga	136	0	0.946824	20.57
TCGA-E9-A54Y	brca_tcga	133	0	0.95093	23.82			TCGA-AO-A0J3	brca_tcga	135	0	0.946824	21.39
TCGA-E2-A156	brca_tcga	132	0	0.95093	23.85			TCGA-D8-A4Z1	brca_tcga	134	0	0.946824	21.65
TCGA-E9-A54X	brca_tcga	131	0	0.95093	23.88			TCGA-A2-A3XU	brca_tcga	133	1	0.939705	21.91
TCGA-AC-A3QQ	brca_tcga	130	0	0.95093	24.11			TCGA-LL-A6FP	brca_tcga	132	0	0.939705	22.24
TCGA-B6-A0I8	brca_tcga	129	1	0.943559	24.51			TCGA-LQ-A4E4	brca_tcga	131	1	0.932531	22.37
TCGA-C8-A27A	brca_tcga	128	0	0.943559	24.54			TCGA-MS-A51U	brca_tcga	130	0	0.932531	22.37
TCGA-BH-A0H6	brca_tcga	127	0	0.943559	24.54			TCGA-A2-A3XS	brca_tcga	129	1	0.925302	22.4
TCGA-A2-A0EX	brca_tcga	126	0	0.943559	24.7			TCGA-EW-A1OW	brca_tcga	128	0	0.925302	22.8
TCGA-AQ-A04H	brca_tcga	125	0	0.943559	24.77			TCGA-E2-A15C	brca_tcga	127	0	0.925302	22.8
TCGA-BH-A0W4	brca_tcga	124	0	0.943559	24.93			TCGA-A2-A4S0	brca_tcga	126	0	0.925302	23.19
TCGA-A8-A08O	brca_tcga	123	1	0.935887	25.03			TCGA-AC-A3YI	brca_tcga	125	0	0.925302	23.23
TCGA-A7-A13F	brca_tcga	122	0	0.935887	25.13			TCGA-EW-A424	brca_tcga	124	0	0.925302	23.49
TCGA-A2-A0D4	brca_tcga	121	0	0.935887	25.2			TCGA-BH-A0W3	brca_tcga	123	0	0.925302	23.92
TCGA-D8-A73X	brca_tcga	120	0	0.935887	25.2			TCGA-AC-A3TM	brca_tcga	122	0	0.925302	25.03
TCGA-AC-A2FM	brca_tcga	119	1	0.928023	25.62			TCGA-E9-A5UO	brca_tcga	121	0	0.925302	25.79
TCGA-E9-A226	brca_tcga	118	1	0.920158	25.95			TCGA-OL-A66N	brca_tcga	120	0	0.925302	26.02
TCGA-A8-A06Y	brca_tcga	117	1	0.912294	25.99			TCGA-E9-A5UP	brca_tcga	119	0	0.925302	26.38
TCGA-A8-A0A9	brca_tcga	116	0	0.912294	27			TCGA-B6-A0IE	brca_tcga	118	1	0.917461	27.4
TCGA-BH-A0HX	brca_tcga	115	0	0.912294	27.23			TCGA-A1-A0SO	brca_tcga	117	0	0.917461	27.99
TCGA-D8-A1XA	brca_tcga	114	0	0.912294	27.56			TCGA-BH-A201	brca_tcga	116	0	0.917461	28.12
TCGA-E9-A6HE	brca_tcga	113	0	0.912294	27.83			TCGA-OL-A6VO	brca_tcga	115	0	0.917461	28.19
TCGA-A8-A08C	brca_tcga	112	0	0.912294	28.94			TCGA-B6-A0I6	brca_tcga	114	1	0.909413	28.22
TCGA-AC-A4ZE	brca_tcga	111	0	0.912294	29.24			TCGA-E9-A1R0	brca_tcga	113	0	0.909413	28.25
TCGA-EW-A1OY	brca_tcga	110	0	0.912294	29.83			TCGA-E2-A10E	brca_tcga	112	0	0.909413	28.42
TCGA-A8-A09K	brca_tcga	109	0	0.912294	29.96			TCGA-OL-A5RX	brca_tcga	111	0	0.909413	28.84
TCGA-BH-A0GY	brca_tcga	108	0	0.912294	30.32			TCGA-WT-AB44	brca_tcga	110	0	0.909413	29.01
TCGA-A8-A092	brca_tcga	107	0	0.912294	30.95			TCGA-EW-A1OX	brca_tcga	109	0	0.909413	29.93
TCGA-BH-A0EE	brca_tcga	106	0	0.912294	30.98			TCGA-E9-A3X8	brca_tcga	108	0	0.909413	30.42
TCGA-A7-A13D	brca_tcga	105	0	0.912294	31.7			TCGA-A7-A0CJ	brca_tcga	107	0	0.909413	30.58
TCGA-OL-A5D8	brca_tcga	104	0	0.912294	31.96			TCGA-E2-A570	brca_tcga	106	0	0.909413	30.58
TCGA-E2-A14W	brca_tcga	103	0	0.912294	32			TCGA-A7-A26E	brca_tcga	105	0	0.909413	31.34
TCGA-A2-A3XV	brca_tcga	102	0	0.912294	32.72			TCGA-E2-A152	brca_tcga	104	1	0.900669	31.73
TCGA-AO-A0J2	brca_tcga	101	0	0.912294	32.75			TCGA-A8-A07L	brca_tcga	103	0	0.900669	32.03
TCGA-AQ-A54O	brca_tcga	100	0	0.912294	32.88			TCGA-BH-A18F	brca_tcga	102	0	0.900669	32.88
TCGA-A8-A08S	brca_tcga	99	0	0.912294	32.98			TCGA-AC-A2QH	brca_tcga	101	0	0.900669	33.02
TCGA-E2-A14V	brca_tcga	98	0	0.912294	34.23			TCGA-AR-A5QN	brca_tcga	100	0	0.900669	33.28
TCGA-A2-A0EU	brca_tcga	97	0	0.912294	34.26			TCGA-D8-A3Z5	brca_tcga	99	0	0.900669	33.34
TCGA-A2-A0D1	brca_tcga	96	0	0.912294	34.53			TCGA-AR-A1AY	brca_tcga	98	0	0.900669	33.71
TCGA-E9-A1N3	brca_tcga	95	0	0.912294	34.79			TCGA-C8-A3M7	brca_tcga	97	1	0.891383	33.97
TCGA-OL-A5RV	brca_tcga	94	0	0.912294	34.89			TCGA-E9-A1N8	brca_tcga	96	0	0.891383	34.13
TCGA-A7-A0CH	brca_tcga	93	0	0.912294	35.45			TCGA-E2-A576	brca_tcga	95	0	0.891383	34.26
TCGA-EW-A1P0	brca_tcga	92	1	0.902377	35.94			TCGA-E2-A107	brca_tcga	94	0	0.891383	34.4
TCGA-B6-A0RI	brca_tcga	91	1	0.892461	36.14			TCGA-EW-A1PG	brca_tcga	93	0	0.891383	34.53
TCGA-BH-A0HQ	brca_tcga	90	0	0.892461	36.83			TCGA-E9-A1R2	brca_tcga	92	0	0.891383	34.92
TCGA-A8-A085	brca_tcga	89	0	0.892461	36.93			TCGA-A2-A0ET	brca_tcga	91	0	0.891383	35.02
TCGA-BH-A0BA	brca_tcga	88	0	0.892461	37.19			TCGA-A7-A0CE	brca_tcga	90	0	0.891383	35.28
TCGA-AR-A1AS	brca_tcga	87	0	0.892461	37.78			TCGA-A7-A0DA	brca_tcga	89	0	0.891383	35.64
TCGA-A8-A08B	brca_tcga	86	0	0.892461	37.98			TCGA-E9-A1N9	brca_tcga	88	0	0.891383	36.17
TCGA-BH-A0DH	brca_tcga	85	0	0.892461	37.98			TCGA-B6-A0X7	brca_tcga	87	1	0.881138	36.27
TCGA-E2-A14Q	brca_tcga	84	0	0.892461	38.21			TCGA-BH-A28Q	brca_tcga	86	0	0.881138	36.76
TCGA-A7-A0CD	brca_tcga	83	0	0.892461	38.27			TCGA-B6-A0I1	brca_tcga	85	1	0.870771	36.79
TCGA-E9-A22B	brca_tcga	82	0	0.892461	38.34			TCGA-BH-A28O	brca_tcga	84	0	0.870771	36.79
TCGA-E2-A15O	brca_tcga	81	1	0.881443	39.75			TCGA-E2-A1BD	brca_tcga	83	0	0.870771	37.22
TCGA-E9-A1RC	brca_tcga	80	0	0.881443	40.21			TCGA-AR-A1AH	brca_tcga	82	1	0.860152	37.32
TCGA-E2-A14P	brca_tcga	79	0	0.881443	40.93			TCGA-E2-A1IF	brca_tcga	81	0	0.860152	37.39
TCGA-E2-A1LL	brca_tcga	78	1	0.870143	42.81			TCGA-A7-A0D9	brca_tcga	80	0	0.860152	37.42
TCGA-E2-A105	brca_tcga	77	0	0.870143	42.97			TCGA-BH-A0B1	brca_tcga	79	0	0.860152	37.71
TCGA-B6-A1KC	brca_tcga	76	0	0.870143	43.56			TCGA-E9-A3HO	brca_tcga	78	0	0.860152	38.04
TCGA-B6-A0X5	brca_tcga	75	1	0.858541	44.12			TCGA-GM-A3NY	brca_tcga	77	0	0.860152	38.17
TCGA-AO-A03V	brca_tcga	74	0	0.858541	44.38			TCGA-E2-A574	brca_tcga	76	0	0.860152	38.73
TCGA-E2-A14O	brca_tcga	73	0	0.858541	44.65			TCGA-AR-A5QP	brca_tcga	75	0	0.860152	38.93
TCGA-AR-A24L	brca_tcga	72	1	0.846617	46.45			TCGA-E9-A247	brca_tcga	74	0	0.860152	38.96
TCGA-E2-A109	brca_tcga	71	0	0.846617	46.55			TCGA-BH-A0B4	brca_tcga	73	0	0.860152	39.13
TCGA-E9-A1RE	brca_tcga	70	0	0.846617	46.62			TCGA-A2-A3KD	brca_tcga	72	0	0.860152	39.62
TCGA-E2-A14N	brca_tcga	69	0	0.846617	47.11			TCGA-E2-A572	brca_tcga	71	0	0.860152	39.68
TCGA-3C-AALK	brca_tcga	68	0	0.846617	47.57			TCGA-OL-A6VR	brca_tcga	70	0	0.860152	40.08
TCGA-E9-A1RI	brca_tcga	67	0	0.846617	47.6			TCGA-E9-A22H	brca_tcga	69	0	0.860152	40.47
TCGA-C8-A12Y	brca_tcga	66	0	0.846617	48.49			TCGA-AO-A12H	brca_tcga	68	0	0.860152	40.54
TCGA-A8-A09E	brca_tcga	65	0	0.846617	49.01			TCGA-E9-A22G	brca_tcga	67	0	0.860152	40.7
TCGA-A2-A0T3	brca_tcga	64	0	0.846617	49.8			TCGA-BH-A0H9	brca_tcga	66	0	0.860152	40.97
TCGA-AR-A24K	brca_tcga	63	0	0.846617	50.85			TCGA-A8-A095	brca_tcga	65	0	0.860152	41.95
TCGA-BH-A0HW	brca_tcga	62	0	0.846617	51.28			TCGA-OL-A66L	brca_tcga	64	0	0.860152	42.74
TCGA-E2-A15T	brca_tcga	61	0	0.846617	51.35			TCGA-A8-A07B	brca_tcga	63	0	0.860152	42.97
TCGA-BH-A0B8	brca_tcga	60	0	0.846617	51.54			TCGA-AR-A0TZ	brca_tcga	62	1	0.846279	43.13
TCGA-EW-A1P3	brca_tcga	59	0	0.846617	52.92			TCGA-E2-A14U	brca_tcga	61	0	0.846279	43.3
TCGA-A8-A06T	brca_tcga	58	0	0.846617	53.02			TCGA-A1-A0SE	brca_tcga	60	0	0.846279	43.4
TCGA-AO-A12G	brca_tcga	57	0	0.846617	53.84			TCGA-GM-A3XG	brca_tcga	59	0	0.846279	43.69
TCGA-E2-A15J	brca_tcga	56	0	0.846617	53.88			TCGA-BH-A0E7	brca_tcga	58	0	0.846279	44.78
TCGA-A2-A0SU	brca_tcga	55	0	0.846617	54.6			TCGA-A2-A0CK	brca_tcga	57	1	0.831432	44.81
TCGA-E2-A15R	brca_tcga	54	0	0.846617	56.9			TCGA-E9-A1RA	brca_tcga	56	0	0.831432	44.97
TCGA-E2-A1IE	brca_tcga	53	1	0.830643	59.46			TCGA-E9-A1RH	brca_tcga	55	0	0.831432	46.55
TCGA-AO-A12F	brca_tcga	52	0	0.830643	60.51			TCGA-D8-A27K	brca_tcga	54	0	0.831432	48
TCGA-AC-A2FG	brca_tcga	51	0	0.830643	60.87			TCGA-E9-A1R7	brca_tcga	53	0	0.831432	48.19
TCGA-AR-A1AV	brca_tcga	50	0	0.830643	61.24			TCGA-A2-A04V	brca_tcga	52	1	0.815443	48.29
TCGA-BH-A0AZ	brca_tcga	49	0	0.830643	63.04			TCGA-A2-A0YL	brca_tcga	51	0	0.815443	48.42
TCGA-AO-A03P	brca_tcga	48	1	0.813338	63.14			TCGA-E2-A1LG	brca_tcga	50	0	0.815443	50.03
TCGA-BH-A0H3	brca_tcga	47	0	0.813338	63.34			TCGA-AO-A0JI	brca_tcga	49	0	0.815443	50.2
TCGA-V7-A7HQ	brca_tcga	46	0	0.813338	66.79			TCGA-BH-A0HY	brca_tcga	48	0	0.815443	50.76
TCGA-A2-A0D0	brca_tcga	45	0	0.813338	67.28			TCGA-AR-A24W	brca_tcga	47	0	0.815443	50.92
TCGA-B6-A0RG	brca_tcga	44	0	0.813338	68.4			TCGA-EW-A2FS	brca_tcga	46	0	0.815443	52.69
TCGA-E2-A14Y	brca_tcga	43	0	0.813338	69.28			TCGA-E2-A1LS	brca_tcga	45	0	0.815443	52.69
TCGA-AO-A03T	brca_tcga	42	0	0.813338	69.78			TCGA-BH-A0DO	brca_tcga	44	0	0.815443	54.01
TCGA-E2-A1IG	brca_tcga	41	0	0.813338	70.3			TCGA-AO-A03N	brca_tcga	43	1	0.796479	54.04
TCGA-AO-A0JM	brca_tcga	40	0	0.813338	71.75			TCGA-E2-A1L6	brca_tcga	42	0	0.796479	54.14
TCGA-AO-A0JD	brca_tcga	39	0	0.813338	71.94			TCGA-HN-A2OB	brca_tcga	41	1	0.777052	54.96
TCGA-E2-A1L8	brca_tcga	38	0	0.813338	73.59			TCGA-A2-A0CY	brca_tcga	40	0	0.777052	54.96
TCGA-A2-A0ER	brca_tcga	37	0	0.813338	74.34			TCGA-AO-A0JL	brca_tcga	39	0	0.777052	55.29
TCGA-E2-A1LB	brca_tcga	36	0	0.813338	75.76			TCGA-D8-A13Y	brca_tcga	38	0	0.777052	56.77
TCGA-BH-A0BT	brca_tcga	35	0	0.813338	77.69			TCGA-AR-A2LR	brca_tcga	37	0	0.777052	57.23
TCGA-AO-A12C	brca_tcga	34	0	0.813338	77.92			TCGA-OL-A5DA	brca_tcga	36	0	0.777052	58.57
TCGA-GM-A2DB	brca_tcga	33	0	0.813338	79.04			TCGA-3C-AAAU	brca_tcga	35	1	0.754851	59.4
TCGA-AO-A03L	brca_tcga	32	0	0.813338	80.22			TCGA-A2-A0D3	brca_tcga	34	0	0.754851	61.53
TCGA-BH-A0DD	brca_tcga	31	0	0.813338	81.67			TCGA-BH-A0BM	brca_tcga	33	0	0.754851	61.63
TCGA-AO-A1KR	brca_tcga	30	0	0.813338	82.56			TCGA-BH-A0EI	brca_tcga	32	0	0.754851	63.27
TCGA-GM-A2DC	brca_tcga	29	0	0.813338	83.28			TCGA-AR-A2LM	brca_tcga	31	0	0.754851	63.57
TCGA-E2-A106	brca_tcga	28	0	0.813338	83.48			TCGA-PE-A5DD	brca_tcga	30	0	0.754851	64.16
TCGA-BH-A0BS	brca_tcga	27	0	0.813338	85.81			TCGA-OL-A66J	brca_tcga	29	0	0.754851	65.57
TCGA-BH-A0C7	brca_tcga	26	0	0.813338	90.9			TCGA-B6-A40C	brca_tcga	28	0	0.754851	71.09
TCGA-A2-A0CP	brca_tcga	25	0	0.813338	92.41			TCGA-B6-A0RH	brca_tcga	27	1	0.726894	71.12
TCGA-AR-A1AU	brca_tcga	24	0	0.813338	94.22			TCGA-AC-A2BK	brca_tcga	26	0	0.726894	73
TCGA-A2-A25E	brca_tcga	23	1	0.777975	98.19			TCGA-B6-A1KI	brca_tcga	25	0	0.726894	73.46
TCGA-AR-A24X	brca_tcga	22	0	0.777975	98.69			TCGA-A2-A0CT	brca_tcga	24	0	0.726894	75.2
TCGA-AC-A2BM	brca_tcga	21	0	0.777975	99.28			TCGA-B6-A402	brca_tcga	23	1	0.695289	76.54
TCGA-AR-A24N	brca_tcga	20	0	0.777975	99.7			TCGA-BH-A0E9	brca_tcga	22	0	0.695289	81.77
TCGA-B6-A0RU	brca_tcga	19	1	0.737029	101.05			TCGA-A8-A08T	brca_tcga	21	1	0.66218	84
TCGA-B6-A1KF	brca_tcga	18	0	0.737029	101.45			TCGA-AC-A2FK	brca_tcga	20	0	0.66218	87.06
TCGA-A2-A0EM	brca_tcga	17	0	0.737029	101.64			TCGA-A2-A04U	brca_tcga	19	0	0.66218	87.19
TCGA-A2-A04W	brca_tcga	16	0	0.737029	101.91			TCGA-B6-A0IB	brca_tcga	18	1	0.625393	89.26
TCGA-AO-A12A	brca_tcga	15	0	0.737029	102.23			TCGA-AO-A1KP	brca_tcga	17	0	0.625393	97.01
TCGA-Z7-A8R6	brca_tcga	14	0	0.737029	106.96			TCGA-AO-A12B	brca_tcga	16	0	0.625393	98.19
TCGA-A2-A0CW	brca_tcga	13	0	0.737029	107.85			TCGA-AR-A1AM	brca_tcga	15	0	0.625393	98.26
TCGA-AR-A24R	brca_tcga	12	0	0.737029	112.68			TCGA-AR-A24Z	brca_tcga	14	0	0.625393	98.59
TCGA-AO-A125	brca_tcga	11	0	0.737029	113.53			TCGA-AR-A251	brca_tcga	13	0	0.625393	99.54
TCGA-A2-A04R	brca_tcga	10	0	0.737029	121.85			TCGA-B6-A40B	brca_tcga	12	0	0.625393	103.55
TCGA-B6-A0WT	brca_tcga	9	1	0.655137	126.87			TCGA-AR-A24T	brca_tcga	11	0	0.625393	105.19
TCGA-AQ-A04L	brca_tcga	8	0	0.655137	129.99			TCGA-GM-A3NW	brca_tcga	10	0	0.625393	110.41
TCGA-AR-A0U3	brca_tcga	7	0	0.655137	134.03			TCGA-AO-A124	brca_tcga	9	0	0.625393	115.18
TCGA-AR-A2LE	brca_tcga	6	1	0.545947	138.07			TCGA-AR-A24M	brca_tcga	8	0	0.625393	120.24
TCGA-B6-A1KN	brca_tcga	5	0	0.545947	139.06			TCGA-B6-A2IU	brca_tcga	7	1	0.536051	138.76
TCGA-A2-A04N	brca_tcga	4	0	0.545947	143.04			TCGA-AR-A0TP	brca_tcga	6	0	0.536051	140.44
TCGA-B6-A0IO	brca_tcga	3	0	0.545947	165.64			TCGA-B6-A0IQ	brca_tcga	5	0	0.536051	140.77
TCGA-B6-A0WZ	brca_tcga	2	1	0.272974	168.1			TCGA-B6-A0RO	brca_tcga	4	0	0.536051	161.93
TCGA-B6-A0IA	brca_tcga	1	0	0.272974	275.66			TCGA-B6-A0RV	brca_tcga	3	0	0.536051	169.38
								TCGA-B6-A0RE	brca_tcga	2	0	0.536051	255.49
								TCGA-B6-A0RN	brca_tcga	1	0	0.536051	263.07
