# Supplementary material for: Stearoyl-CoA desaturase in CD4+ T cells suppresses tumor growth through activation of the CXCR3/CXCL11 axis in CD8+ T cells
Source: Cell Biosci. 2024 Nov 14;14:137. doi: 10.1186/s13578-024-01308-3 (PMC11566202; doi:10.1186/s13578-024-01308-3)
Supplement: Supplementary file 4 — Supplementary Material 4. [file 13578_2024_1308_MOESM4_ESM.xlsx]

## Sheet: Overall survival rate_Lymphoma
Overall						48
SCD: EXP>0.005								SCD: EXP<0.005
Case ID	Study ID	Number at Risk	Status	Survival Rate	Time (months)			Case ID	Study ID	Number at Risk	Status	Survival Rate	Time (months)
TCGA-VB-A8QN	dlbc_tcga	25	0	1	0			TCGA-FA-A6HN	dlbc_tcga	23	1	0.956522	1.91
TCGA-RQ-A6JB	dlbc_tcga	24	0	1	0.03			TCGA-FA-A4BB	dlbc_tcga	22	0	0.956522	4.34
TCGA-RQ-AAAT	dlbc_tcga	23	0	1	0.56			TCGA-FA-8693	dlbc_tcga	21	0	0.956522	4.34
TCGA-FF-8047	dlbc_tcga	22	0	1	4.14			TCGA-FA-A7Q1	dlbc_tcga	20	1	0.908696	8.15
TCGA-FF-A7CR	dlbc_tcga	21	1	0.952381	10.28			TCGA-FF-A7CQ	dlbc_tcga	19	0	0.908696	9.79
TCGA-FF-A7CX	dlbc_tcga	20	0	0.952381	12.65			TCGA-G8-6907	dlbc_tcga	18	1	0.858213	19.55
TCGA-GS-A9U4	dlbc_tcga	19	1	0.902256	12.84			TCGA-FA-A7DS	dlbc_tcga	17	0	0.858213	23.62
TCGA-FA-A82F	dlbc_tcga	18	0	0.902256	14.03			TCGA-FA-A6HO	dlbc_tcga	16	0	0.858213	24.61
TCGA-FA-A86F	dlbc_tcga	17	0	0.902256	18.17			TCGA-FF-A7CW	dlbc_tcga	15	0	0.858213	25.99
TCGA-FF-8062	dlbc_tcga	16	0	0.902256	22.31			TCGA-FF-8061	dlbc_tcga	14	0	0.858213	27.33
TCGA-FA-A4XK	dlbc_tcga	15	1	0.842105	23.26			TCGA-FM-8000	dlbc_tcga	13	0	0.858213	31.93
TCGA-GS-A9TV	dlbc_tcga	14	0	0.842105	23.98			TCGA-FF-8041	dlbc_tcga	12	0	0.858213	35.51
TCGA-FF-8046	dlbc_tcga	13	0	0.842105	24.67			TCGA-G8-6324	dlbc_tcga	11	1	0.780193	41.13
TCGA-GS-A9TZ	dlbc_tcga	12	0	0.842105	25.13			TCGA-GR-A4D5	dlbc_tcga	10	0	0.780193	42.67
TCGA-RQ-A68N	dlbc_tcga	11	0	0.842105	25.89			TCGA-GR-A4D6	dlbc_tcga	9	0	0.780193	43.82
TCGA-FF-8042	dlbc_tcga	10	0	0.842105	31.08			TCGA-GS-A9TX	dlbc_tcga	8	0	0.780193	45.11
TCGA-FF-8043	dlbc_tcga	9	0	0.842105	31.7			TCGA-GR-A4D4	dlbc_tcga	7	0	0.780193	51.94
TCGA-GS-A9TQ	dlbc_tcga	8	0	0.842105	32.26			TCGA-GS-A9TW	dlbc_tcga	6	0	0.780193	53.12
TCGA-GS-A9TT	dlbc_tcga	7	0	0.842105	38.21			TCGA-GR-A4D9	dlbc_tcga	5	0	0.780193	57.13
TCGA-G8-6325	dlbc_tcga	6	0	0.842105	51.94			TCGA-GR-7353	dlbc_tcga	4	0	0.780193	98
TCGA-G8-6326	dlbc_tcga	5	0	0.842105	70.01			TCGA-GS-A9TY	dlbc_tcga	3	0	0.780193	109.49
TCGA-GS-A9U3	dlbc_tcga	4	0	0.842105	111.5			TCGA-G8-6909	dlbc_tcga	2	1	0.390097	116.72
TCGA-GS-A9TU	dlbc_tcga	3	0	0.842105	128.02			TCGA-G8-6906	dlbc_tcga	1	1	0	211.07
TCGA-GR-7351	dlbc_tcga	2	0	0.842105	150.39
TCGA-G8-6914	dlbc_tcga	1	0	0.842105	196.45

## Sheet: DFS_Lymphoma
Disease Free
SCD: EXP>0.005							SCD: EXP<0.005
Case ID	Study ID	Number at Risk	Status	Survival Rate	Time (months)		Case ID	Study ID	Number at Risk	Status	Survival Rate	Time (months)
TCGA-VB-A8QN	dlbc_tcga	24	0	1	0		TCGA-FA-A4BB	dlbc_tcga	20	0	1	4.34
TCGA-RQ-A6JB	dlbc_tcga	23	0	1	0.03		TCGA-FA-8693	dlbc_tcga	19	0	1	4.34
TCGA-RQ-AAAT	dlbc_tcga	22	0	1	0.56		TCGA-FF-A7CQ	dlbc_tcga	18	1	0.944444	8.38
TCGA-FF-8047	dlbc_tcga	21	1	0.952381	0.79		TCGA-G8-6907	dlbc_tcga	17	1	0.888889	9.17
TCGA-GS-A9U4	dlbc_tcga	20	1	0.904762	3.48		TCGA-G8-6324	dlbc_tcga	16	1	0.833333	11.1
TCGA-FA-A86F	dlbc_tcga	19	1	0.857143	4.93		TCGA-FA-A7DS	dlbc_tcga	15	0	0.833333	23.62
TCGA-FF-A7CR	dlbc_tcga	18	1	0.809524	9.53		TCGA-FA-A6HO	dlbc_tcga	14	1	0.77381	24.28
TCGA-FF-A7CX	dlbc_tcga	17	0	0.809524	12.65		TCGA-FF-A7CW	dlbc_tcga	13	0	0.77381	25.99
TCGA-FA-A82F	dlbc_tcga	16	0	0.809524	14.03		TCGA-FF-8061	dlbc_tcga	12	0	0.77381	27.33
TCGA-FF-8062	dlbc_tcga	15	0	0.809524	22.31		TCGA-FM-8000	dlbc_tcga	11	0	0.77381	31.93
TCGA-GS-A9TV	dlbc_tcga	14	0	0.809524	23.98		TCGA-FF-8041	dlbc_tcga	10	0	0.77381	35.51
TCGA-FF-8046	dlbc_tcga	13	0	0.809524	24.67		TCGA-GR-A4D9	dlbc_tcga	9	1	0.687831	40.01
TCGA-GS-A9TZ	dlbc_tcga	12	0	0.809524	25.13		TCGA-GR-A4D5	dlbc_tcga	8	0	0.687831	42.67
TCGA-RQ-A68N	dlbc_tcga	11	0	0.809524	25.89		TCGA-GR-A4D6	dlbc_tcga	7	0	0.687831	43.82
TCGA-FF-8042	dlbc_tcga	10	0	0.809524	31.08		TCGA-GS-A9TX	dlbc_tcga	6	0	0.687831	45.11
TCGA-FF-8043	dlbc_tcga	9	0	0.809524	31.7		TCGA-GR-A4D4	dlbc_tcga	5	0	0.687831	51.94
TCGA-GS-A9TQ	dlbc_tcga	8	0	0.809524	32.26		TCGA-GS-A9TW	dlbc_tcga	4	0	0.687831	53.12
TCGA-GS-A9TT	dlbc_tcga	7	0	0.809524	38.21		TCGA-GR-7353	dlbc_tcga	3	0	0.687831	98
TCGA-G8-6325	dlbc_tcga	6	0	0.809524	51.94		TCGA-GS-A9TY	dlbc_tcga	2	1	0.343915	106.93
TCGA-G8-6326	dlbc_tcga	5	0	0.809524	70.01		TCGA-G8-6906	dlbc_tcga	1	1	0	209.69
TCGA-GS-A9U3	dlbc_tcga	4	0	0.809524	111.5
TCGA-G8-6914	dlbc_tcga	3	1	0.539683	120.53
TCGA-GS-A9TU	dlbc_tcga	2	0	0.539683	128.02
TCGA-GR-7351	dlbc_tcga	1	0	0.539683	150.39
